# Supplementary material for: Bis(μ-methano­lato-κ2 O:O)bis­{[4-bromo-N′-(1-methyl-3-oxidobut-2-en-1-yl­idene-κO)benzohydrazidato-κ2 N′,O]oxido­vanadium(V)}
Source: Acta Crystallogr Sect E Struct Rep Online. 2011 Jun 11;67(Pt 7):m902. doi: 10.1107/S1600536811021647 (PMC3152071; doi:10.1107/S1600536811021647)
Supplement: Supplementary file 1 [file e-67-0m902-sup1.cif]

##############################################################################
#                                                                            #
# This CIF contains the data in a paper accepted for publication in          #
# Acta Crystallographica Section E. It conforms to the requirements of       #
# Notes for Authors for Acta Crystallographica Section E, and has been       #
# peer reviewed under the auspices of the IUCr Commission on Journals.       #
#                                                                            #
# Full details of the Crystallographic Information File format               #
# are given in the paper "The Crystallographic Information File (CIF):       #
# a New Standard Archive File for Crystallography" by S. R. Hall, F. H.      #
# Allen and I. D. Brown [Acta Cryst. (1991), A47, 655-685].                  #
#                                                                            #
# The current version of the core CIF dictionary is obtainable from          #
# ftp://ftp.iucr.org/pub/cif_core.dic.                                       #
#                                                                            #
# Software is freely available for graphical display of the structure(s)     #
# in this CIF. For information consult the CIF software page                 #
# http://www.iucr.org/resources/cif/software.                                #
#                                                                            #
# This file may be used for bona fide research purposes within the           #
# scientific community so long as proper attribution is given to the journal # 
# article from which it was obtained.                                        #
#                                                                            #
##############################################################################
data_global
_audit_creation_method     SHELXL-97
_journal_date_recd_electronic     2011-05-30
_journal_date_accepted     2011-06-05
_journal_name_full     'Acta Crystallographica, Section E'
_journal_year     2011
_journal_volume     67
_journal_issue      7
_journal_page_first     m902
_journal_page_last     m902
_journal_paper_category     QM
_journal_coeditor_code     XU5231
_publ_contact_author
;
     Dr. Seik Weng Ng
     Department of Chemistry
     University of Malaya
     50603 Kuala Lumpur
     Malaysia
;
_publ_contact_author_email     seikweng@um.edu.my
_publ_contact_author_fax     '03 7967 4193'
_publ_contact_author_phone     '03 7967 6778'
_publ_section_title
;\
Bis(\m-methanolato-\k^2^<i>O</i>:<i>O</i>)bis{[4-bromo-<i>N</i>'-(1-methyl-3-\
oxidobut-2-en-1-ylidene-\k<i>O</i>)benzohydrazidato-\k^2^<i>N</i>',<i>O</i>]\
oxidovanadium(V)}
;
loop_
    _publ_author_name
    _publ_author_address
    'Wong, Hon Wee'
;
     Department of Chemistry
     University of Malaya
     50603 Kuala Lumpur
     Malaysia
;
    'Lo, Kong Mun'
;
     Department of Chemistry
     University of Malaya
     50603 Kuala Lumpur
     Malaysia
;
    'Ng, Seik Weng'
;
     Department of Chemistry
     University of Malaya
     50603 Kuala Lumpur
     Malaysia
;
data_I
_audit_creation_method     SHELXL-97
_chemical_name_systematic
;
Bis(\m-methanolato-\k^2^<i>O</i>:<i>O</i>)bis{[4-bromo-<i>N</i>'-(1-
methyl-3-oxidobut-2-en-1-ylidene-\k<i>O</i>)benzohydrazidato-
\k^2^<i>N</i>',<i>O</i>]oxidovanadium(V)}
;
_chemical_name_common     ?
_chemical_formula_moiety     'C26 H28 Br2 N4 O8 V2'
_chemical_formula_sum     'C26 H28 Br2 N4 O8 V2'
_chemical_formula_iupac     '[V2 (C12 H11 Br N2 O2)2 (C H3 O)2 O2]'
_chemical_formula_weight     786.22
_chemical_melting_point     ?
_symmetry_cell_setting     monoclinic
_symmetry_space_group_name_H-M     'P 21/c'
_symmetry_space_group_name_Hall     '-P 2ybc'
loop_
    _symmetry_equiv_pos_as_xyz
    'x, y, z'
    '-x, y+1/2, -z+1/2'
    '-x, -y, -z'
    'x, -y-1/2, z-1/2'
_cell_length_a     8.7517(5)
_cell_length_b     12.3409(7)
_cell_length_c     13.9952(8)
_cell_angle_alpha     90.00
_cell_angle_beta     101.8782(7)
_cell_angle_gamma     90.00
_cell_volume     1479.17(15)
_cell_formula_units_Z     2
_cell_measurement_reflns_used     8361
_cell_measurement_theta_min     2.22
_cell_measurement_theta_max     28.20
_cell_measurement_temperature     100(2)
_exptl_crystal_description     Prism
_exptl_crystal_colour     Brown
_exptl_crystal_size_max     0.30
_exptl_crystal_size_mid     0.25
_exptl_crystal_size_min     0.20
_exptl_crystal_density_diffrn     1.765
_exptl_crystal_density_meas     ?
_exptl_crystal_density_method     'not measured'
_exptl_crystal_F_000     784
_exptl_absorpt_coefficient_mu     3.388
_exptl_absorpt_correction_type     multi-scan
_exptl_absorpt_process_details     '(SADABS; Sheldrick, 1996)'
_exptl_absorpt_correction_T_min     0.4297
_exptl_absorpt_correction_T_max     0.5506
_diffrn_ambient_temperature     100(2)
_diffrn_radiation_type     MoK\a
_diffrn_radiation_wavelength     0.71073
_diffrn_radiation_source     'fine-focus sealed tube'
_diffrn_radiation_monochromator     graphite
_diffrn_measurement_device_type     'Bruker SMART APEX diffractometer'
_diffrn_measurement_method     '\w scans'
_diffrn_detector_area_resol_mean     ?
_diffrn_reflns_number     18572
_diffrn_reflns_av_R_equivalents     0.0273
_diffrn_reflns_av_sigmaI/netI     0.0190
_diffrn_reflns_theta_min     2.22
_diffrn_reflns_theta_max     27.49
_diffrn_reflns_theta_full     27.49
_diffrn_measured_fraction_theta_max     1.000
_diffrn_measured_fraction_theta_full     1.000
_diffrn_reflns_limit_h_min     -11
_diffrn_reflns_limit_h_max     11
_diffrn_reflns_limit_k_min     -16
_diffrn_reflns_limit_k_max     16
_diffrn_reflns_limit_l_min     -18
_diffrn_reflns_limit_l_max     18
_diffrn_standards_number     0
_diffrn_standards_interval_count     0
_diffrn_standards_interval_time     0
_diffrn_standards_decay_%     0
_reflns_number_total     3400
_reflns_number_gt     3106
_reflns_threshold_expression     I>2\s(I)
_refine_ls_structure_factor_coef     Fsqd
_refine_ls_matrix_type     full
_refine_ls_R_factor_all     0.0267
_refine_ls_R_factor_gt     0.0230
_refine_ls_wR_factor_gt     0.0587
_refine_ls_wR_factor_ref     0.0603
_refine_ls_goodness_of_fit_ref     0.993
_refine_ls_restrained_S_all     1.049
_refine_ls_number_reflns     3400
_refine_ls_number_parameters     221
_refine_ls_number_restraints     44
_refine_ls_hydrogen_treatment     constr
_refine_ls_weighting_scheme     calc
_refine_ls_weighting_details
         'calc w=1/[\s^2^(Fo^2^)+(0.0308P)^2^+1.3638P] where P=(Fo^2^+2Fc^2^)/3'
_atom_sites_solution_hydrogens     geom
_atom_sites_solution_primary     direct
_atom_sites_solution_secondary     difmap
_refine_ls_shift/su_max     0.001
_refine_ls_shift/su_mean     0.001
_refine_diff_density_max     0.960
_refine_diff_density_min     -0.319
_refine_ls_extinction_method     none
_refine_ls_extinction_coef     ?
loop_
    _atom_type_symbol
    _atom_type_description
    _atom_type_scat_dispersion_real
    _atom_type_scat_dispersion_imag
    _atom_type_scat_source
    'C' 'C' 0.0033 0.0016
                         'International Tables Vol C Tables 4.2.6.8 and 6.1.1.4'
    'H' 'H' 0.0000 0.0000
                         'International Tables Vol C Tables 4.2.6.8 and 6.1.1.4'
    'N' 'N' 0.0061 0.0033
                         'International Tables Vol C Tables 4.2.6.8 and 6.1.1.4'
    'O' 'O' 0.0106 0.0060
                         'International Tables Vol C Tables 4.2.6.8 and 6.1.1.4'
    'V' 'V' 0.3005 0.5294
                         'International Tables Vol C Tables 4.2.6.8 and 6.1.1.4'
    'Br' 'Br' -0.2901 2.4595
                         'International Tables Vol C Tables 4.2.6.8 and 6.1.1.4'
_computing_data_collection     'APEX2 (Bruker, 2009)'
_computing_cell_refinement     'SAINT (Bruker, 2009)'
_computing_data_reduction     'SAINT (Bruker, 2009)'
_computing_structure_solution     'SHELXS97 (Sheldrick, 2008)'
_computing_structure_refinement     'SHELXL97 (Sheldrick, 2008)'
_computing_molecular_graphics     'X-Seed (Barbour, 2001)'
_computing_publication_material     'publCIF (Westrip, 2010)'
loop_
    _atom_site_type_symbol
    _atom_site_label
    _atom_site_fract_x
    _atom_site_fract_y
    _atom_site_fract_z
    _atom_site_U_iso_or_equiv
    _atom_site_adp_type
    _atom_site_calc_flag
    _atom_site_refinement_flags
    _atom_site_occupancy
    _atom_site_symmetry_multiplicity
    _atom_site_disorder_assembly
    _atom_site_disorder_group
    Br Br1 0.53762(15) 0.29274(14) 0.06235(3) 0.0224(2) Uani d PD 0.909(6) 1 A 1
    Br Br1' 0.5773(11) 0.3313(11) 0.0656(3) 0.0164(15) Uani d PD 0.091(6) 1 A 2
    V V1 0.11414(4) 0.60960(2) 0.50419(2) 0.01169(8) Uani d . 1 1 . .
    O O1 0.21661(15) 0.52544(10) 0.41937(9) 0.0152(3) Uani d . 1 1 A .
    O O2 -0.04425(16) 0.69868(10) 0.52973(9) 0.0149(3) Uani d . 1 1 . .
    O O3 0.25986(16) 0.67280(11) 0.56588(10) 0.0179(3) Uani d . 1 1 . .
    O O4 -0.10415(15) 0.51204(10) 0.42270(9) 0.0126(2) Uani d . 1 1 . .
    N N1 0.15083(18) 0.65573(13) 0.30152(11) 0.0142(3) Uani d . 1 1 A .
    N N2 0.08999(18) 0.70085(12) 0.37726(11) 0.0125(3) Uani d . 1 1 . .
    C C1 0.4474(2) 0.3788(2) 0.14888(15) 0.0186(5) Uani d PD 0.909(6) 1 A 1
    C C1' 0.4680(11) 0.4032(11) 0.1483(7) 0.019 Uiso d PD 0.091(6) 1 A 2
    C C2 0.4295(3) 0.3360(2) 0.23695(18) 0.0202(6) Uani d PD 0.909(6) 1 A 1
    H H2 0.4659 0.2650 0.2558 0.024 Uiso calc PR 0.909(6) 1 A 1
    C C2' 0.455(3) 0.3560(15) 0.2361(13) 0.020 Uiso d PD 0.091(6) 1 A 2
    H H2' 0.5014 0.2875 0.2544 0.024 Uiso calc PR 0.091(6) 1 A 2
    C C3 0.3573(3) 0.39817(19) 0.29774(18) 0.0181(5) Uani d PD 0.909(6) 1 A 1
    H H3 0.3448 0.3697 0.3587 0.022 Uiso calc PR 0.909(6) 1 A 1
    C C3' 0.373(3) 0.4097(14) 0.2974(13) 0.018 Uiso d PD 0.091(6) 1 A 2
    H H3' 0.3632 0.3780 0.3577 0.022 Uiso calc PR 0.091(6) 1 A 2
    C C4 0.3030(2) 0.50212(18) 0.26988(16) 0.0154(4) Uani d PD 0.909(6) 1 A 1
    C C4' 0.3054(10) 0.5095(9) 0.2697(8) 0.015 Uiso d PD 0.091(6) 1 A 2
    C C5 0.3265(4) 0.5453(2) 0.18142(19) 0.0177(4) Uani d PD 0.909(6) 1 A 1
    H H5 0.2927 0.6168 0.1628 0.021 Uiso calc PR 0.909(6) 1 A 1
    C C5' 0.319(3) 0.5568(15) 0.1819(13) 0.018 Uiso d PD 0.091(6) 1 A 2
    H H5' 0.2728 0.6254 0.1635 0.021 Uiso calc PR 0.091(6) 1 A 2
    C C6 0.3994(3) 0.4833(2) 0.12096(18) 0.0194(5) Uani d PD 0.909(6) 1 A 1
    H H6 0.4161 0.5122 0.0610 0.023 Uiso calc PR 0.909(6) 1 A 1
    C C6' 0.401(3) 0.5032(15) 0.1208(13) 0.019 Uiso d PD 0.091(6) 1 A 2
    H H6' 0.4110 0.5349 0.0606 0.023 Uiso calc PR 0.091(6) 1 A 2
    C C7 0.2196(2) 0.56521(15) 0.33309(13) 0.0136(3) Uani d D 1 1 . .
    C C8 0.0615(2) 0.86357(16) 0.27592(14) 0.0179(4) Uani d . 1 1 . .
    H H8A 0.1688 0.8559 0.2664 0.027 Uiso calc R 1 1 . .
    H H8B 0.0386 0.9404 0.2839 0.027 Uiso calc R 1 1 . .
    H H8C -0.0112 0.8345 0.2189 0.027 Uiso calc R 1 1 . .
    C C9 0.0435(2) 0.80226(14) 0.36548(13) 0.0136(3) Uani d . 1 1 . .
    C C10 -0.0241(2) 0.85486(15) 0.43769(13) 0.0149(4) Uani d . 1 1 . .
    H H10 -0.0407 0.9309 0.4319 0.018 Uiso calc R 1 1 . .
    C C11 -0.0663(2) 0.80336(14) 0.51441(13) 0.0138(3) Uani d . 1 1 . .
    C C12 -0.1443(2) 0.85908(15) 0.58647(13) 0.0166(4) Uani d . 1 1 . .
    H H12A -0.2375 0.8183 0.5932 0.025 Uiso calc R 1 1 . .
    H H12B -0.1745 0.9325 0.5635 0.025 Uiso calc R 1 1 . .
    H H12C -0.0718 0.8629 0.6499 0.025 Uiso calc R 1 1 . .
    C C13 -0.2359(2) 0.56198(17) 0.36097(15) 0.0209(4) Uani d . 1 1 . .
    H H13A -0.2989 0.5065 0.3209 0.031 Uiso calc R 1 1 . .
    H H13B -0.1997 0.6151 0.3185 0.031 Uiso calc R 1 1 . .
    H H13C -0.2994 0.5986 0.4013 0.031 Uiso calc R 1 1 . .
loop_
    _atom_site_aniso_label
    _atom_site_aniso_U_11
    _atom_site_aniso_U_22
    _atom_site_aniso_U_33
    _atom_site_aniso_U_12
    _atom_site_aniso_U_13
    _atom_site_aniso_U_23
    Br1 0.0193(3) 0.0288(5) 0.01969(13) 0.0092(3) 0.00564(12) -0.00508(14)
    Br1' 0.0125(19) 0.018(3) 0.0200(12) -0.001(2) 0.0061(10) -0.0048(12)
    V1 0.01496(16) 0.01018(15) 0.01058(15) -0.00098(11) 0.00417(11) 0.00064(11)
    O1 0.0180(6) 0.0146(6) 0.0144(6) 0.0015(5) 0.0069(5) 0.0018(5)
    O2 0.0203(7) 0.0113(6) 0.0148(6) -0.0004(5) 0.0073(5) 0.0003(5)
    O3 0.0210(7) 0.0173(7) 0.0152(6) -0.0046(5) 0.0033(5) 0.0012(5)
    O4 0.0145(6) 0.0121(6) 0.0114(6) 0.0006(5) 0.0030(5) 0.0018(5)
    N1 0.0173(8) 0.0144(7) 0.0119(7) -0.0009(6) 0.0056(6) -0.0015(6)
    N2 0.0140(7) 0.0128(7) 0.0114(7) -0.0009(6) 0.0045(6) -0.0006(6)
    C1 0.0122(9) 0.0263(12) 0.0180(10) 0.0034(8) 0.0048(8) -0.0065(9)
    C2 0.0191(13) 0.0208(12) 0.0203(10) 0.0059(10) 0.0031(9) -0.0011(9)
    C3 0.0184(12) 0.0198(11) 0.0170(10) 0.0021(9) 0.0058(8) -0.0004(8)
    C4 0.0132(9) 0.0176(10) 0.0160(9) -0.0016(8) 0.0046(8) -0.0020(8)
    C5 0.0184(11) 0.0178(11) 0.0180(10) 0.0001(9) 0.0061(8) -0.0006(8)
    C6 0.0174(10) 0.0263(13) 0.0160(10) 0.0001(10) 0.0067(8) -0.0012(9)
    C7 0.0131(8) 0.0147(8) 0.0135(8) -0.0036(7) 0.0033(7) -0.0018(7)
    C8 0.0236(10) 0.0159(9) 0.0150(9) 0.0020(7) 0.0058(7) 0.0037(7)
    C9 0.0126(8) 0.0149(9) 0.0130(8) -0.0012(7) 0.0016(7) 0.0010(7)
    C10 0.0189(9) 0.0102(8) 0.0154(9) 0.0004(7) 0.0033(7) -0.0002(7)
    C11 0.0141(8) 0.0124(8) 0.0142(8) 0.0003(6) 0.0011(7) -0.0023(7)
    C12 0.0204(9) 0.0155(9) 0.0146(9) 0.0019(7) 0.0053(7) -0.0020(7)
    C13 0.0184(9) 0.0194(10) 0.0218(10) 0.0005(7) -0.0032(8) 0.0065(8)
loop_
    _geom_bond_atom_site_label_1
    _geom_bond_atom_site_label_2
    _geom_bond_site_symmetry_2
    _geom_bond_distance
    _geom_bond_publ_flag
    Br1 C1 . 1.9002(19) ?
    Br1' C1' . 1.870(8) ?
    V1 O1 . 1.9314(13) y
    V1 O2 . 1.8607(13) y
    V1 O3 . 1.5896(14) y
    V1 O4 . 2.3459(13) y
    V1 O4 3_566 1.8289(13) y
    V1 N2 . 2.0770(15) y
    O1 C7 . 1.309(2) ?
    O2 C11 . 1.317(2) ?
    O4 C13 . 1.430(2) ?
    O4 V1 3_566 1.8289(13) ?
    N1 C7 . 1.302(2) ?
    N1 N2 . 1.396(2) ?
    N2 C9 . 1.316(2) ?
    C1 C2 . 1.380(3) ?
    C1 C6 . 1.387(3) ?
    C1' C6' . 1.385(9) ?
    C1' C2' . 1.386(9) ?
    C2 C3 . 1.391(3) ?
    C2 H2 . 0.9500 ?
    C2' C3' . 1.394(9) ?
    C2' H2' . 0.9500 ?
    C3 C4 . 1.395(3) ?
    C3 H3 . 0.9500 ?
    C3' C4' . 1.387(9) ?
    C3' H3' . 0.9500 ?
    C4 C5 . 1.401(3) ?
    C4 C7 . 1.479(3) ?
    C4' C5' . 1.389(9) ?
    C4' C7 . 1.448(8) ?
    C5 C6 . 1.389(3) ?
    C5 H5 . 0.9500 ?
    C5' C6' . 1.390(9) ?
    C5' H5' . 0.9500 ?
    C6 H6 . 0.9500 ?
    C6' H6' . 0.9500 ?
    C8 C9 . 1.500(2) ?
    C8 H8A . 0.9800 ?
    C8 H8B . 0.9800 ?
    C8 H8C . 0.9800 ?
    C9 C10 . 1.428(3) ?
    C10 C11 . 1.363(3) ?
    C10 H10 . 0.9500 ?
    C11 C12 . 1.496(2) ?
    C12 H12A . 0.9800 ?
    C12 H12B . 0.9800 ?
    C12 H12C . 0.9800 ?
    C13 H13A . 0.9800 ?
    C13 H13B . 0.9800 ?
    C13 H13C . 0.9800 ?
loop_
    _geom_angle_atom_site_label_1
    _geom_angle_atom_site_label_2
    _geom_angle_atom_site_label_3
    _geom_angle_site_symmetry_1
    _geom_angle_site_symmetry_3
    _geom_angle
    _geom_angle_publ_flag
    O3 V1 O4 . 3_566 102.96(6) ?
    O3 V1 O2 . . 98.74(7) ?
    O4 V1 O2 3_566 . 104.72(6) ?
    O3 V1 O1 . . 100.11(7) ?
    O4 V1 O1 3_566 . 89.10(6) ?
    O2 V1 O1 . . 153.42(6) ?
    O3 V1 N2 . . 97.33(6) ?
    O4 V1 N2 3_566 . 156.26(6) ?
    O2 V1 N2 . . 83.99(6) ?
    O1 V1 N2 . . 75.18(6) ?
    O3 V1 O4 . . 176.30(6) ?
    O4 V1 O4 3_566 . 73.91(6) ?
    O2 V1 O4 . . 80.35(5) ?
    O1 V1 O4 . . 81.95(5) ?
    N2 V1 O4 . . 86.17(5) ?
    C7 O1 V1 . . 117.75(12) ?
    C11 O2 V1 . . 129.67(12) ?
    C13 O4 V1 . 3_566 124.48(12) ?
    C13 O4 V1 . . 123.17(11) ?
    V1 O4 V1 3_566 . 106.09(6) ?
    C7 N1 N2 . . 107.84(14) ?
    C9 N2 N1 . . 116.14(15) ?
    C9 N2 V1 . . 126.68(12) ?
    N1 N2 V1 . . 116.45(11) ?
    C2 C1 C6 . . 121.62(19) ?
    C2 C1 Br1 . . 119.58(16) ?
    C6 C1 Br1 . . 118.79(16) ?
    C6' C1' C2' . . 120.9(6) ?
    C6' C1' Br1' . . 119.5(6) ?
    C2' C1' Br1' . . 119.7(6) ?
    C1 C2 C3 . . 118.99(19) ?
    C1 C2 H2 . . 120.5 ?
    C3 C2 H2 . . 120.5 ?
    C1' C2' C3' . . 119.5(6) ?
    C1' C2' H2' . . 120.3 ?
    C3' C2' H2' . . 120.3 ?
    C2 C3 C4 . . 120.53(19) ?
    C2 C3 H3 . . 119.7 ?
    C4 C3 H3 . . 119.7 ?
    C4' C3' C2' . . 119.6(6) ?
    C4' C3' H3' . . 120.2 ?
    C2' C3' H3' . . 120.2 ?
    C3 C4 C5 . . 119.52(18) ?
    C3 C4 C7 . . 119.89(19) ?
    C5 C4 C7 . . 120.59(19) ?
    C3' C4' C5' . . 120.7(6) ?
    C3' C4' C7 . . 119.7(7) ?
    C5' C4' C7 . . 119.6(7) ?
    C6 C5 C4 . . 119.90(19) ?
    C6 C5 H5 . . 120.1 ?
    C4 C5 H5 . . 120.1 ?
    C4' C5' C6' . . 119.5(6) ?
    C4' C5' H5' . . 120.2 ?
    C6' C5' H5' . . 120.2 ?
    C1 C6 C5 . . 119.38(19) ?
    C1 C6 H6 . . 120.3 ?
    C5 C6 H6 . . 120.3 ?
    C1' C6' C5' . . 119.7(6) ?
    C1' C6' H6' . . 120.1 ?
    C5' C6' H6' . . 120.1 ?
    N1 C7 O1 . . 122.62(16) ?
    N1 C7 C4' . . 117.5(5) ?
    O1 C7 C4' . . 119.9(5) ?
    N1 C7 C4 . . 119.95(17) ?
    O1 C7 C4 . . 117.43(17) ?
    C9 C8 H8A . . 109.5 ?
    C9 C8 H8B . . 109.5 ?
    H8A C8 H8B . . 109.5 ?
    C9 C8 H8C . . 109.5 ?
    H8A C8 H8C . . 109.5 ?
    H8B C8 H8C . . 109.5 ?
    N2 C9 C10 . . 120.41(16) ?
    N2 C9 C8 . . 120.12(17) ?
    C10 C9 C8 . . 119.48(16) ?
    C11 C10 C9 . . 124.39(17) ?
    C11 C10 H10 . . 117.8 ?
    C9 C10 H10 . . 117.8 ?
    O2 C11 C10 . . 122.07(17) ?
    O2 C11 C12 . . 114.39(16) ?
    C10 C11 C12 . . 123.52(17) ?
    C11 C12 H12A . . 109.5 ?
    C11 C12 H12B . . 109.5 ?
    H12A C12 H12B . . 109.5 ?
    C11 C12 H12C . . 109.5 ?
    H12A C12 H12C . . 109.5 ?
    H12B C12 H12C . . 109.5 ?
    O4 C13 H13A . . 109.5 ?
    O4 C13 H13B . . 109.5 ?
    H13A C13 H13B . . 109.5 ?
    O4 C13 H13C . . 109.5 ?
    H13A C13 H13C . . 109.5 ?
    H13B C13 H13C . . 109.5 ?
loop_
    _geom_torsion_atom_site_label_1
    _geom_torsion_atom_site_label_2
    _geom_torsion_atom_site_label_3
    _geom_torsion_atom_site_label_4
    _geom_torsion_site_symmetry_1
    _geom_torsion_site_symmetry_2
    _geom_torsion_site_symmetry_3
    _geom_torsion_site_symmetry_4
    _geom_torsion
    _geom_torsion_publ_flag
    O3 V1 O1 C7 . . . . -94.55(13) ?
    O4 V1 O1 C7 3_566 . . . 162.44(13) ?
    O2 V1 O1 C7 . . . . 40.0(2) ?
    N2 V1 O1 C7 . . . . 0.43(12) ?
    O4 V1 O1 C7 . . . . 88.57(13) ?
    O3 V1 O2 C11 . . . . 56.92(16) ?
    O4 V1 O2 C11 3_566 . . . 162.88(15) ?
    O1 V1 O2 C11 . . . . -77.8(2) ?
    N2 V1 O2 C11 . . . . -39.60(16) ?
    O4 V1 O2 C11 . . . . -126.72(16) ?
    O4 V1 O4 C13 3_566 . . . 153.18(16) ?
    O2 V1 O4 C13 . . . . 44.67(14) ?
    O1 V1 O4 C13 . . . . -115.43(14) ?
    N2 V1 O4 C13 . . . . -39.87(14) ?
    O4 V1 O4 V1 3_566 . . 3_566 0.0 ?
    O2 V1 O4 V1 . . . 3_566 -108.51(7) ?
    O1 V1 O4 V1 . . . 3_566 91.39(6) ?
    N2 V1 O4 V1 . . . 3_566 166.95(7) ?
    C7 N1 N2 C9 . . . . 167.03(16) ?
    C7 N1 N2 V1 . . . . -3.84(18) ?
    O3 V1 N2 C9 . . . . -69.23(16) ?
    O4 V1 N2 C9 3_566 . . . 142.13(16) ?
    O2 V1 N2 C9 . . . . 28.85(16) ?
    O1 V1 N2 C9 . . . . -167.80(16) ?
    O4 V1 N2 C9 . . . . 109.53(15) ?
    O3 V1 N2 N1 . . . . 100.55(13) ?
    O4 V1 N2 N1 3_566 . . . -48.1(2) ?
    O2 V1 N2 N1 . . . . -161.38(13) ?
    O1 V1 N2 N1 . . . . 1.97(11) ?
    O4 V1 N2 N1 . . . . -80.70(12) ?
    C6 C1 C2 C3 . . . . 1.91(17) ?
    Br1 C1 C2 C3 . . . . -177.28(11) ?
    C6' C1' C2' C3' . . . . 0.2(3) ?
    Br1' C1' C2' C3' . . . . -179.8(2) ?
    C1 C2 C3 C4 . . . . 0.34(15) ?
    C1' C2' C3' C4' . . . . 0.0(3) ?
    C2 C3 C4 C5 . . . . -2.2(2) ?
    C2 C3 C4 C7 . . . . 177.03(14) ?
    C2' C3' C4' C5' . . . . -0.2(7) ?
    C2' C3' C4' C7 . . . . 179.7(4) ?
    C3 C4 C5 C6 . . . . 1.9(3) ?
    C7 C4 C5 C6 . . . . -177.37(19) ?
    C3' C4' C5' C6' . . . . 0.2(9) ?
    C7 C4' C5' C6' . . . . -179.8(6) ?
    C2 C1 C6 C5 . . . . -2.2(3) ?
    Br1 C1 C6 C5 . . . . 176.95(15) ?
    C4 C5 C6 C1 . . . . 0.3(3) ?
    C2' C1' C6' C5' . . . . -0.2(7) ?
    Br1' C1' C6' C5' . . . . 179.7(5) ?
    C4' C5' C6' C1' . . . . 0.0(9) ?
    N2 N1 C7 O1 . . . . 4.5(2) ?
    N2 N1 C7 C4' . . . . -173.8(4) ?
    N2 N1 C7 C4 . . . . -176.61(16) ?
    V1 O1 C7 N1 . . . . -3.1(2) ?
    V1 O1 C7 C4' . . . . 175.2(4) ?
    V1 O1 C7 C4 . . . . 177.94(13) ?
    C3' C4' C7 N1 . . . . -176.1(15) ?
    C5' C4' C7 N1 . . . . 3.8(16) ?
    C3' C4' C7 O1 . . . . 5.5(16) ?
    C5' C4' C7 O1 . . . . -174.6(15) ?
    C3' C4' C7 C4 . . . . -40(8) ?
    C5' C4' C7 C4 . . . . 140(8) ?
    C3 C4 C7 N1 . . . . -170.83(19) ?
    C5 C4 C7 N1 . . . . 8.4(3) ?
    C3 C4 C7 O1 . . . . 8.1(3) ?
    C5 C4 C7 O1 . . . . -172.6(2) ?
    C3 C4 C7 C4' . . . . 144(8) ?
    C5 C4 C7 C4' . . . . -37(8) ?
    N1 N2 C9 C10 . . . . 178.40(16) ?
    V1 N2 C9 C10 . . . . -11.8(3) ?
    N1 N2 C9 C8 . . . . -1.7(2) ?
    V1 N2 C9 C8 . . . . 168.13(13) ?
    N2 C9 C10 C11 . . . . -9.9(3) ?
    C8 C9 C10 C11 . . . . 170.21(18) ?
    V1 O2 C11 C10 . . . . 32.7(3) ?
    V1 O2 C11 C12 . . . . -148.61(13) ?
    C9 C10 C11 O2 . . . . 1.7(3) ?
    C9 C10 C11 C12 . . . . -176.86(18) ?
loop_
    _geom_hbond_atom_site_label_D
    _geom_hbond_atom_site_label_H
    _geom_hbond_atom_site_label_A
    _geom_hbond_site_symmetry_A
    _geom_hbond_distance_DH
    _geom_hbond_distance_HA
    _geom_hbond_distance_DA
    _geom_hbond_angle_DHA
    C12 H12C N1 4_576 0.96 2.59 3.541(5) 169
