# Supplementary material for: Bis(μ-methano­lato-κ2 O:O)bis­{[4-bromo-N′-(1-methyl-3-oxidobut-2-en-1-yl­idene-κO)benzohydrazidato-κ2 N′,O]oxido­vanadium(V)}
Source: Acta Crystallogr Sect E Struct Rep Online. 2011 Jun 11;67(Pt 7):m902. doi: 10.1107/S1600536811021647 (PMC3152071; doi:10.1107/S1600536811021647)
Supplement: Supplementary file 2 [file e-67-0m902-Isup2.hkl]

# 
# h,k,l, Fc-squared, Fo-squared, sigma(Fo-squared) and status flag 
# 
data_I
_shelx_title '  P21/c' 
_shelx_refln_list_code          4 
_shelx_F_calc_maximum      225.96 
_exptl_crystal_F_000       784.00 
_reflns_d_resolution_high  0.7698 
 
loop_ 
 _symmetry_equiv_pos_as_xyz 
 'x, y, z' 
 '-x, y+1/2, -z+1/2' 
 '-x, -y, -z' 
 'x, -y-1/2, z-1/2' 
 
_cell_length_a     8.7517 
_cell_length_b    12.3409 
_cell_length_c    13.9952 
_cell_angle_alpha  90.000 
_cell_angle_beta  101.878 
_cell_angle_gamma  90.000 
 
_shelx_F_squared_multiplier     1.000 
 
loop_ 
 _refln_index_h 
 _refln_index_k 
 _refln_index_l 
 _refln_F_squared_calc 
 _refln_F_squared_meas 
 _refln_F_squared_sigma 
 _refln_observed_status 
   1   0   0     3056.14     2724.79    150.40 o 
   2   0   0    13956.59    14104.70    210.92 o 
   3   0   0     8457.06     8289.18    135.76 o 
   4   0   0        9.25       14.32      3.93 o 
   5   0   0     5311.79     5372.86    100.56 o 
   6   0   0     2511.90     2524.34     43.82 o 
   7   0   0       85.08       76.88     10.10 o 
   8   0   0       30.01       36.21     10.46 o 
   9   0   0     3295.80     3518.16     63.33 o 
  10   0   0      562.29      571.15     32.30 o 
  11   0   0       52.43       81.08     22.79 o 
   1   1   0     6866.23     6982.66     68.16 o 
   2   1   0      953.33     1085.95     10.93 o 
   3   1   0     3601.22     3349.09     32.52 o 
   4   1   0     2845.13     2861.29     27.44 o 
   5   1   0     2361.31     2345.32     24.18 o 
   6   1   0     9818.66     9933.31     87.63 o 
   7   1   0      218.76      259.73      9.56 o 
   8   1   0     3213.27     3202.75     37.18 o 
   9   1   0      776.90      787.37     23.12 o 
  10   1   0      242.34      255.52     17.76 o 
  11   1   0      642.79      690.81     26.24 o 
   0   2   0     3167.50     3160.80     43.17 o 
   1   2   0     1383.71     1303.00     14.23 o 
   2   2   0    31982.66    31293.55    284.59 o 
   3   2   0     2132.62     2193.26     20.96 o 
   4   2   0     4128.60     4418.20     43.00 o 
   5   2   0      478.08      494.97      9.29 o 
   6   2   0       31.17       45.90      4.78 o 
   7   2   0      101.84      114.83      7.67 o 
   8   2   0      745.89      763.69     16.12 o 
   9   2   0      166.98      181.49     13.35 o 
  10   2   0     2147.70     2200.40     37.97 o 
  11   2   0      674.01      705.77     28.89 o 
   1   3   0      346.94      294.19      5.22 o 
   2   3   0    11458.85    11775.64    106.19 o 
   3   3   0      289.76      402.56      7.44 o 
   4   3   0     4229.24     4212.30     41.79 o 
   5   3   0     3438.41     3345.66     34.47 o 
   6   3   0      453.03      460.04     11.02 o 
   7   3   0     3206.95     3212.45     39.31 o 
   8   3   0      300.89      348.90     13.05 o 
   9   3   0     1027.43     1073.95     22.26 o 
  10   3   0     1401.18     1454.17     30.04 o 
   0   4   0     1495.94     1569.68     30.52 o 
   1   4   0     8255.55     7915.10     78.00 o 
   2   4   0       73.49       59.42      2.93 o 
   3   4   0       96.72      100.91      4.45 o 
   4   4   0     4937.30     4836.50     47.59 o 
   5   4   0       55.76       56.63      5.20 o 
   6   4   0       81.41       86.35      6.68 o 
   7   4   0      986.68      973.17     17.06 o 
   8   4   0      792.73      799.76     18.33 o 
   9   4   0      177.95      194.39     12.46 o 
  10   4   0       50.81       54.06     12.67 o 
   1   5   0       69.40       87.10      5.35 o 
   2   5   0     1598.50     1636.38     18.12 o 
   3   5   0       69.83       83.48      3.74 o 
   4   5   0      468.51      490.77      9.71 o 
   5   5   0      225.36      217.95      7.76 o 
   6   5   0       49.93       34.06      5.92 o 
   7   5   0     1867.50     1801.17     24.66 o 
   8   5   0      344.79      360.66     14.11 o 
   9   5   0       61.07       67.06     10.83 o 
  10   5   0        8.93       15.10     13.94 o 
   0   6   0     6030.14     7082.72    114.98 o 
   1   6   0       42.14      110.62      4.05 o 
   2   6   0      178.38      230.49      9.36 o 
   3   6   0      239.66      277.94      9.82 o 
   4   6   0      144.94      180.84      7.24 o 
   5   6   0      351.85      349.13     11.62 o 
   6   6   0      375.62      401.64     11.42 o 
   7   6   0      719.10      764.69     19.35 o 
   8   6   0      836.92      863.68     19.73 o 
   9   6   0      249.02      215.38     15.27 o 
  10   6   0       87.23       88.89     14.28 o 
   1   7   0      169.15      227.84      6.07 o 
   2   7   0     6230.88     6140.83     90.12 o 
   3   7   0     2249.32     2168.82     27.52 o 
   4   7   0     1770.26     1746.98     21.71 o 
   5   7   0     1019.51      975.49     15.85 o 
   6   7   0      141.14      156.99      8.47 o 
   7   7   0     2051.74     1986.83     33.01 o 
   8   7   0       10.80       14.80     10.72 o 
   9   7   0       54.71       56.09     13.13 o 
  10   7   0      163.16      173.81     16.22 o 
   0   8   0      228.88      295.38     16.64 o 
   1   8   0     1709.74     1437.21     16.59 o 
   2   8   0      385.58      416.69      8.92 o 
   3   8   0       32.70       47.30      4.60 o 
   4   8   0     4523.28     4524.35     51.20 o 
   5   8   0      800.55      779.57     16.32 o 
   6   8   0      108.31      104.37     10.34 o 
   7   8   0      228.74      230.02     13.65 o 
   8   8   0      929.64      968.91     25.11 o 
   9   8   0       28.30       25.09     12.90 o 
   1   9   0       80.24       70.31      5.67 o 
   2   9   0      258.71      256.46      9.22 o 
   3   9   0     2104.84     2080.69     27.91 o 
   4   9   0     1568.32     1543.16     23.42 o 
   5   9   0      873.14      879.76     17.77 o 
   6   9   0     2563.69     2546.24     39.13 o 
   7   9   0      174.64      180.22     13.54 o 
   8   9   0      306.48      292.72     18.60 o 
   9   9   0      318.21      317.94     18.72 o 
   0  10   0     8039.38     7712.14    116.19 o 
   1  10   0       55.52       84.74      7.14 o 
   2  10   0     4010.17     4000.85     46.48 o 
   3  10   0      775.51      730.21     15.57 o 
   4  10   0      246.28      281.68     15.47 o 
   5  10   0     2736.94     2661.47     39.92 o 
   6  10   0      458.31      412.89     16.77 o 
   7  10   0       31.81       53.51     11.77 o 
   8  10   0        7.22      -13.17     13.55 o 
   1  11   0      605.25      584.24     16.49 o 
   2  11   0      277.88      292.24     13.81 o 
   3  11   0     1597.62     1533.88     33.96 o 
   4  11   0      575.51      571.82     15.89 o 
   5  11   0      636.42      636.90     22.57 o 
   6  11   0     2638.41     2540.13     40.75 o 
   7  11   0       62.96       68.72     13.12 o 
   8  11   0     1551.16     1574.30     39.43 o 
   0  12   0     2923.57     2908.80     54.34 o 
   1  12   0       47.71       64.85      8.93 o 
   2  12   0     2738.88     2626.04     39.60 o 
   3  12   0      671.63      667.39     19.25 o 
   4  12   0      175.91      169.77     14.83 o 
   5  12   0      732.24      703.87     21.03 o 
   6  12   0       10.41       21.87     11.64 o 
   7  12   0      256.43      290.24     17.59 o 
   1  13   0       52.63       44.00      9.55 o 
   2  13   0      859.04      901.96     27.45 o 
   3  13   0      649.74      668.13     20.61 o 
   4  13   0      174.48      172.76     15.90 o 
   5  13   0      349.61      356.80     20.52 o 
   6  13   0      127.61      100.57     16.35 o 
   0  14   0      118.20       92.84     15.45 o 
   1  14   0      410.32      455.39     18.39 o 
   2  14   0      600.05      606.86     33.13 o 
   3  14   0       45.61       49.39     13.83 o 
   4  14   0     1346.31     1394.88     34.51 o 
   5  14   0       35.06       35.30     15.51 o 
   1  15   0      172.26      195.99     15.38 o 
   2  15   0      469.75      496.74     20.28 o 
   3  15   0      224.38      184.86     18.15 o 
   0  16   0        2.27       12.79     23.58 o 
 -11   1   1       59.54       44.49     14.91 o 
 -10   1   1      214.53      234.69     13.58 o 
  -9   1   1     1437.73     1435.38     27.28 o 
  -8   1   1     1455.31     1476.97     23.95 o 
  -7   1   1      621.08      679.72     13.53 o 
  -6   1   1     1554.87     1472.90     17.91 o 
  -5   1   1      503.06      482.87      8.73 o 
  -4   1   1      979.04      960.74     12.49 o 
  -3   1   1      880.30      858.45     13.06 o 
  -2   1   1      368.35      448.49      5.72 o 
  -1   1   1     2996.56     3057.59     28.07 o 
   0   1   1     4769.71     5210.76     46.96 o 
   1   1   1    28612.90    27488.99    231.86 o 
   2   1   1    21883.87    21764.75    300.14 o 
   3   1   1     1790.14     1788.91     18.92 o 
   4   1   1     2061.10     2105.40     30.29 o 
   5   1   1     3534.55     3413.55     35.49 o 
   6   1   1      454.28      470.83     10.63 o 
   7   1   1       24.48       28.61      5.84 o 
   8   1   1     1429.06     1472.95     24.19 o 
   9   1   1      289.53      282.21     14.86 o 
  10   1   1     1047.17     1000.39     28.90 o 
 -11   2   1        1.03       -0.24     14.42 o 
 -10   2   1     1482.02     1431.88     29.47 o 
  -9   2   1       38.70       44.13      9.48 o 
  -8   2   1      354.49      384.19     12.14 o 
  -7   2   1     5213.52     5154.48     67.89 o 
  -6   2   1       52.71       60.60      5.72 o 
  -5   2   1     3104.81     3016.80     31.83 o 
  -4   2   1      301.25      230.02      6.05 o 
  -3   2   1      194.59      252.51      5.75 o 
  -2   2   1     1353.08     1440.27     18.39 o 
  -1   2   1    18823.38    18574.65    180.89 o 
   0   2   1     2460.94     2377.35     24.22 o 
   1   2   1      479.35      470.42      5.46 o 
   2   2   1    51056.75    50810.51    816.81 o 
   3   2   1     2104.54     2079.78     20.14 o 
   4   2   1     2756.55     2756.39     26.69 o 
   5   2   1     1809.75     1695.04     26.12 o 
   6   2   1      907.16      966.02     15.55 o 
   7   2   1     3595.09     3585.43     39.69 o 
   8   2   1       91.84       91.14      8.47 o 
   9   2   1       12.16       10.97      9.02 o 
  10   2   1       81.95       69.61     14.72 o 
 -11   3   1       15.62       11.68     14.51 o 
 -10   3   1      359.51      370.13     17.62 o 
  -9   3   1      321.29      320.67     12.59 o 
  -8   3   1      784.82      810.08     16.51 o 
  -7   3   1      464.49      485.77     14.57 o 
  -6   3   1       89.22       93.90      6.40 o 
  -5   3   1      266.64      299.67     11.09 o 
  -4   3   1     2770.67     2620.15     27.34 o 
  -3   3   1     1267.56     1259.51     14.41 o 
  -2   3   1    10484.31    11226.08     94.81 o 
  -1   3   1     8702.33     8877.21     87.15 o 
   0   3   1     6148.22     6297.87     57.36 o 
   1   3   1      790.51      701.98      8.32 o 
   2   3   1     1523.43     1525.72     16.52 o 
   3   3   1     5138.05     5435.21     51.66 o 
   4   3   1     2783.77     2935.92     30.73 o 
   5   3   1     1516.59     1465.64     18.75 o 
   6   3   1       52.72       63.03      6.10 o 
   7   3   1      296.08      301.03     16.63 o 
   8   3   1     1349.25     1342.04     25.65 o 
   9   3   1      376.64      446.30     22.86 o 
  10   3   1      655.64      657.99     28.87 o 
 -10   4   1      108.85      114.98     13.66 o 
  -9   4   1     1883.88     1894.77     32.92 o 
  -8   4   1     2206.33     2265.74     31.96 o 
  -7   4   1     2099.38     2056.47     26.49 o 
  -6   4   1     2689.70     2673.93     30.65 o 
  -5   4   1     3735.84     3907.71     39.52 o 
  -4   4   1      162.33      176.23      9.89 o 
  -3   4   1     4717.05     4683.21     45.02 o 
  -2   4   1      243.71      258.74      5.03 o 
  -1   4   1      897.47      981.21     12.66 o 
   0   4   1     7736.80     7837.75     75.78 o 
   1   4   1     2081.83     1988.66     19.00 o 
   2   4   1      939.40      933.08     10.67 o 
   3   4   1     6523.66     6081.39     57.71 o 
   4   4   1    13909.34    14154.50    129.58 o 
   5   4   1     1945.61     1899.54     22.88 o 
   6   4   1      870.29      932.54     15.58 o 
   7   4   1     2253.48     2211.10     28.02 o 
   8   4   1      263.44      242.42     12.17 o 
   9   4   1       42.91       44.21     10.40 o 
  10   4   1      145.03      159.05     15.24 o 
 -10   5   1        3.05       15.92     12.20 o 
  -9   5   1       52.89       73.27     10.80 o 
  -8   5   1      666.33      674.68     16.17 o 
  -7   5   1       37.09       51.29      7.14 o 
  -6   5   1      186.68      200.91      8.94 o 
  -5   5   1     4261.78     4234.98     43.49 o 
  -4   5   1       50.75       72.19      4.78 o 
  -3   5   1     8146.58     7963.96     74.38 o 
  -2   5   1    10863.34    10712.16     91.44 o 
  -1   5   1     4593.66     4807.64     45.36 o 
   0   5   1    10245.45     9976.48     85.03 o 
   1   5   1     5473.95     5989.72     52.46 o 
   2   5   1     2946.94     3009.66     30.32 o 
   3   5   1     2402.87     2157.04     23.87 o 
   4   5   1     1698.80     1726.92     20.79 o 
   5   5   1      310.90      275.90      8.60 o 
   6   5   1      349.15      359.05     13.41 o 
   7   5   1     1202.03     1153.39     23.63 o 
   8   5   1      220.28      214.92     15.63 o 
   9   5   1     3213.93     3267.65     50.75 o 
  10   5   1      323.44      326.76     17.80 o 
 -10   6   1       33.34       41.74     13.20 o 
  -9   6   1     1221.77     1202.81     40.81 o 
  -8   6   1      967.62      892.46     35.76 o 
  -7   6   1     2942.40     2973.05     35.14 o 
  -6   6   1     5057.66     5006.69     51.76 o 
  -5   6   1     1353.37     1343.70     18.49 o 
  -4   6   1      283.45      301.01      7.14 o 
  -3   6   1     5880.60     5808.51     55.95 o 
  -2   6   1     3150.38     3084.16     31.43 o 
  -1   6   1      324.02      325.35      6.09 o 
   0   6   1      224.50      298.88      5.93 o 
   1   6   1     4684.28     4271.12     38.92 o 
   2   6   1      242.30      298.78      8.50 o 
   3   6   1    15237.32    14771.62    126.04 o 
   4   6   1     1670.23     1640.47     20.46 o 
   5   6   1     1438.19     1491.75     20.18 o 
   6   6   1     8736.52     8580.88     91.09 o 
   7   6   1      251.99      244.39     14.96 o 
   8   6   1     1053.05     1063.56     22.39 o 
   9   6   1     3198.75     3102.94     48.19 o 
  10   6   1      211.48      212.19     16.98 o 
 -10   7   1       68.14       51.19     15.99 o 
  -9   7   1        1.43      -12.61     11.53 o 
  -8   7   1      113.97      106.41     12.18 o 
  -7   7   1      891.89      883.77     23.55 o 
  -6   7   1      946.68      899.48     17.90 o 
  -5   7   1     4080.85     4095.52     43.05 o 
  -4   7   1     3040.97     3103.96     33.41 o 
  -3   7   1     3515.17     3587.09     36.82 o 
  -2   7   1     5298.31     5265.62     47.76 o 
  -1   7   1     4540.97     4600.69     42.00 o 
   0   7   1     2657.67     2569.96     25.26 o 
   1   7   1     2342.28     2281.00     24.76 o 
   2   7   1       71.81       60.07      5.82 o 
   3   7   1     2081.99     2138.26     24.17 o 
   4   7   1      105.80      118.61      6.51 o 
   5   7   1      387.53      418.58     11.25 o 
   6   7   1      204.35      195.68     12.35 o 
   7   7   1      400.93      369.77     15.55 o 
   8   7   1       47.88       61.64     12.02 o 
   9   7   1      783.36      796.30     28.26 o 
  -9   8   1     1624.63     1554.10     56.02 o 
  -8   8   1       16.11       15.77     11.14 o 
  -7   8   1     2754.43     2718.76     46.06 o 
  -6   8   1      712.10      704.10     18.66 o 
  -5   8   1     1514.26     1507.06     23.18 o 
  -4   8   1     1908.23     1869.07     25.82 o 
  -3   8   1     1371.09     1333.49     21.95 o 
  -2   8   1     2248.93     2303.57     26.37 o 
  -1   8   1       40.17       68.01      4.92 o 
   0   8   1     1129.04     1194.52     14.54 o 
   1   8   1      450.98      505.09      9.70 o 
   2   8   1     2422.14     2220.92     23.52 o 
   3   8   1       38.14       61.67      4.88 o 
   4   8   1     1915.19     1918.12     24.00 o 
   5   8   1     3972.68     3891.72     51.55 o 
   6   8   1      444.21      402.18     15.41 o 
   7   8   1     3566.11     3517.31     50.39 o 
   8   8   1       81.87       73.69     13.99 o 
   9   8   1      747.25      749.05     24.73 o 
  -9   9   1      826.79      907.76     25.95 o 
  -8   9   1       41.93       50.02     12.36 o 
  -7   9   1      658.63      653.12     20.42 o 
  -6   9   1      749.22      741.32     17.59 o 
  -5   9   1      355.92      363.75     12.48 o 
  -4   9   1     7741.01     7583.85     80.96 o 
  -3   9   1      635.22      653.06     14.13 o 
  -2   9   1       40.73       53.46      5.74 o 
  -1   9   1     5744.13     5665.80     57.26 o 
   0   9   1      183.36      206.17      7.42 o 
   1   9   1     5904.53     5933.13     58.36 o 
   2   9   1      428.90      382.07     10.10 o 
   3   9   1       32.58       40.01      6.62 o 
   4   9   1     3548.42     3542.42     47.19 o 
   5   9   1      548.54      554.03     17.07 o 
   6   9   1       34.21       32.80     10.11 o 
   7   9   1        0.31       -7.48     10.04 o 
   8   9   1      560.67      533.73     20.69 o 
   9   9   1      238.30      220.30     17.34 o 
  -8  10   1       72.72       93.59     13.84 o 
  -7  10   1      210.55      210.63     14.48 o 
  -6  10   1        2.12       -1.58      9.75 o 
  -5  10   1      262.99      254.65     13.32 o 
  -4  10   1       47.59       60.61      9.05 o 
  -3  10   1      605.21      605.92     22.58 o 
  -2  10   1       79.97       88.84      7.14 o 
  -1  10   1      374.73      400.95     10.77 o 
   0  10   1       75.49       79.46      7.56 o 
   1  10   1       25.60       42.19      6.79 o 
   2  10   1     1073.43     1076.35     16.98 o 
   3  10   1       23.31       25.28      6.93 o 
   4  10   1       66.45       64.43      8.13 o 
   5  10   1      348.20      342.98     15.28 o 
   6  10   1      101.51      131.02     12.32 o 
   7  10   1      919.31      922.17     24.60 o 
   8  10   1       86.45       94.37     14.87 o 
  -8  11   1      286.68      301.69     30.28 o 
  -7  11   1        2.79       17.89     11.65 o 
  -6  11   1       89.32      112.12     12.53 o 
  -5  11   1      566.79      630.55     17.12 o 
  -4  11   1       14.89       23.78      8.13 o 
  -3  11   1      234.43      235.97     10.78 o 
  -2  11   1       81.84       81.70      7.37 o 
  -1  11   1      107.48      104.83      8.49 o 
   0  11   1     1258.03     1198.82     20.74 o 
   1  11   1      223.30      204.83     10.37 o 
   2  11   1       51.69       65.51      9.19 o 
   3  11   1       17.52       29.64      7.80 o 
   4  11   1        3.45        4.97      9.05 o 
   5  11   1      585.68      537.61     21.38 o 
   6  11   1      106.01       95.93     12.60 o 
   7  11   1        7.08        7.59     12.04 o 
  -7  12   1     1169.18     1155.49     28.28 o 
  -6  12   1      355.32      350.23     17.44 o 
  -5  12   1      385.80      381.23     19.67 o 
  -4  12   1      107.27      116.06     10.51 o 
  -3  12   1       47.96       71.26     10.41 o 
  -2  12   1     1205.05     1187.80     28.61 o 
  -1  12   1      768.99      756.80     17.85 o 
   0  12   1      152.21      159.00     10.41 o 
   1  12   1      177.05      187.38     10.93 o 
   2  12   1      167.02      198.68     17.97 o 
   3  12   1       10.59       20.46      9.59 o 
   4  12   1        1.79       -5.62     11.17 o 
   5  12   1        3.77        4.46     12.27 o 
   6  12   1      201.28      221.89     15.37 o 
   7  12   1      707.28      704.95     23.84 o 
  -6  13   1       26.83       36.87     15.10 o 
  -5  13   1       78.59       79.28     14.69 o 
  -4  13   1      854.56      898.33     26.67 o 
  -3  13   1       16.04       22.66     10.43 o 
  -2  13   1        1.73       -3.60      9.68 o 
  -1  13   1     1367.16     1341.56     28.31 o 
   0  13   1      329.54      359.24     15.35 o 
   1  13   1      919.92      887.94     25.13 o 
   2  13   1        0.34       -3.72      9.74 o 
   3  13   1       51.12       57.40     13.24 o 
   4  13   1      215.84      251.02     17.57 o 
   5  13   1      321.05      302.18     19.52 o 
   6  13   1        0.62       -7.18     14.03 o 
  -5  14   1      262.29      241.67     19.52 o 
  -4  14   1      148.00      123.29     15.93 o 
  -3  14   1      190.39      196.32     14.55 o 
  -2  14   1       68.50       75.82     12.07 o 
  -1  14   1      140.48      122.89     12.87 o 
   0  14   1       15.20       18.92     10.85 o 
   1  14   1        6.66       11.13     10.88 o 
   2  14   1      745.06      755.21     25.46 o 
   3  14   1        8.49       19.84     13.54 o 
   4  14   1      297.86      318.87     20.20 o 
   5  14   1      475.83      468.00     24.80 o 
  -4  15   1        8.19       26.70     15.59 o 
  -3  15   1     1004.37      975.41     30.24 o 
  -2  15   1      191.05      188.61     15.52 o 
  -1  15   1       52.02       52.12     12.45 o 
   0  15   1     1256.32     1316.05     29.43 o 
   1  15   1       12.19        5.88     11.83 o 
   2  15   1      143.91      179.25     17.43 o 
   3  15   1       41.81       36.23     15.02 o 
   0  16   1        2.58        9.90     16.41 o 
 -11   0   2      125.19      106.29     22.51 o 
 -10   0   2      311.21      306.53     20.23 o 
  -9   0   2      263.88      279.24     17.77 o 
  -8   0   2     3775.43     3727.95     54.51 o 
  -7   0   2     2480.49     2505.06     38.76 o 
  -6   0   2      577.70      602.56     32.72 o 
  -5   0   2    11009.43    11000.35    134.63 o 
  -4   0   2     2634.36     2737.23     37.14 o 
  -3   0   2    24501.92    23698.51    423.30 o 
  -2   0   2     3808.63     3517.25     43.52 o 
  -1   0   2     1076.76     1288.53     31.54 o 
   0   0   2    25090.61    24655.87    378.33 o 
   1   0   2     9221.75     9067.70    108.12 o 
   2   0   2    21307.27    21473.87    256.24 o 
   3   0   2      911.39      928.41     23.17 o 
   4   0   2     2157.29     2114.20     34.57 o 
   5   0   2      375.13      350.47     20.64 o 
   6   0   2     2454.27     2542.19     40.61 o 
   7   0   2     3971.83     3871.49     64.47 o 
   8   0   2       42.14       65.81     14.41 o 
   9   0   2     2940.45     3017.26     72.11 o 
  10   0   2      320.78      314.99     27.38 o 
 -11   1   2     1509.86     1559.43     47.01 o 
 -10   1   2      315.52      363.82     15.20 o 
  -9   1   2     2058.60     2087.87     31.38 o 
  -8   1   2     6117.23     6202.11     63.29 o 
  -7   1   2       46.32      100.64     15.92 o 
  -6   1   2    10035.27    10001.08     88.03 o 
  -5   1   2      537.04      525.47      9.60 o 
  -4   1   2     2278.59     2452.77     31.36 o 
  -3   1   2      387.73      460.51      6.67 o 
  -2   1   2     1594.87     1623.20     15.30 o 
  -1   1   2      116.38      162.71      2.80 o 
   0   1   2    17643.65    17431.05    354.67 o 
   1   1   2     7992.91     8111.26     79.43 o 
   2   1   2    30008.21    30120.60    253.50 o 
   3   1   2    10711.56     9925.03    142.08 o 
   4   1   2    11776.67    12120.25    104.10 o 
   5   1   2     1509.17     1509.51     18.79 o 
   6   1   2     6532.52     6686.99     61.26 o 
   7   1   2       33.61       30.18      6.65 o 
   8   1   2      723.86      749.84     19.51 o 
   9   1   2        1.05       14.52     13.80 o 
  10   1   2      121.99      128.74     16.37 o 
 -11   2   2        4.16      -15.71     17.08 o 
 -10   2   2       54.51       47.18      9.47 o 
  -9   2   2      346.18      329.46     20.96 o 
  -8   2   2        5.75       16.91      6.99 o 
  -7   2   2      936.89      982.35     16.53 o 
  -6   2   2     3792.91     3760.30     39.05 o 
  -5   2   2     3978.50     4090.61     38.42 o 
  -4   2   2     4950.75     4975.14     44.77 o 
  -3   2   2    10984.32    11427.96     97.00 o 
  -2   2   2     2816.77     2875.27     25.87 o 
  -1   2   2    13073.91    13129.97    117.55 o 
   0   2   2     9363.90     9498.30     93.83 o 
   1   2   2      539.06      536.48      6.27 o 
   2   2   2     1409.11     1430.01     14.17 o 
   3   2   2    15594.12    16735.63    150.87 o 
   4   2   2     2451.17     2676.75     26.44 o 
   5   2   2      485.40      463.01      9.37 o 
   6   2   2     1060.48     1036.21     17.57 o 
   7   2   2      547.39      548.67     14.51 o 
   8   2   2     2003.18     2114.88     30.96 o 
   9   2   2      227.49      223.31     14.18 o 
  10   2   2     1137.66     1127.65     36.91 o 
 -11   3   2       73.13       46.80     21.04 o 
 -10   3   2     1223.28     1179.10     30.40 o 
  -9   3   2      149.36      161.93     10.47 o 
  -8   3   2      158.83      163.61     11.07 o 
  -7   3   2     3906.65     3965.88     46.62 o 
  -6   3   2      244.29      247.97      7.48 o 
  -5   3   2       14.96       52.07     12.22 o 
  -4   3   2     3830.84     3744.99     34.82 o 
  -3   3   2     1707.31     1693.48     17.02 o 
  -2   3   2       90.25       83.17      2.92 o 
  -1   3   2     5246.54     5244.69     57.47 o 
   0   3   2      457.74      397.95     13.57 o 
   1   3   2      361.33      360.86      5.32 o 
   2   3   2    15935.41    15857.81    133.64 o 
   3   3   2      292.65      302.18      6.72 o 
   4   3   2     1026.60      990.35     13.76 o 
   5   3   2     6059.82     5883.61     57.85 o 
   6   3   2      697.82      686.51     19.86 o 
   7   3   2     2436.17     2353.34     35.29 o 
   8   3   2        3.07       -0.67      8.32 o 
   9   3   2       70.51       79.11     13.52 o 
  10   3   2      183.72      176.91     17.33 o 
 -10   4   2      403.29      427.79     25.22 o 
  -9   4   2     1085.32     1169.95     21.35 o 
  -8   4   2       37.59       31.22      7.54 o 
  -7   4   2     3863.19     3882.03     46.16 o 
  -6   4   2      561.50      534.15     13.02 o 
  -5   4   2      435.40      479.60      8.91 o 
  -4   4   2     4672.45     4540.25     41.55 o 
  -3   4   2       12.63       15.32      2.63 o 
  -2   4   2     3186.94     3586.98     32.34 o 
  -1   4   2     3079.16     3115.27     33.89 o 
   0   4   2       56.53       88.47      5.04 o 
   1   4   2     3761.57     3634.15     32.70 o 
   2   4   2      466.53      523.18      7.74 o 
   3   4   2      663.77      822.27     20.02 o 
   4   4   2      569.21      478.60      9.50 o 
   5   4   2     7208.66     7235.48     70.00 o 
   6   4   2       23.28       35.50      6.03 o 
   7   4   2       10.21        8.43      7.60 o 
   8   4   2     2227.22     2269.68     36.35 o 
   9   4   2       17.48       16.22     10.02 o 
  10   4   2     1034.71     1069.03     27.43 o 
 -10   5   2      178.59      158.08     16.81 o 
  -9   5   2      390.34      410.09     17.23 o 
  -8   5   2      567.88      567.82     14.73 o 
  -7   5   2       46.18       49.23      7.03 o 
  -6   5   2        1.56        7.80      5.42 o 
  -5   5   2        1.30       14.76      5.23 o 
  -4   5   2      318.64      353.56      8.42 o 
  -3   5   2     1151.75     1253.59     14.11 o 
  -2   5   2      189.80      180.12      6.67 o 
  -1   5   2      208.22      229.76      9.33 o 
   0   5   2     1853.19     1897.32     18.61 o 
   1   5   2      166.96      171.33      4.68 o 
   2   5   2     2679.57     3082.49     29.13 o 
   3   5   2      603.69      713.44     11.23 o 
   4   5   2      895.98      858.84     16.27 o 
   5   5   2       47.09       66.34      9.10 o 
   6   5   2      707.58      695.47     15.79 o 
   7   5   2     1695.98     1703.52     29.46 o 
   8   5   2      183.01      182.04     12.08 o 
   9   5   2      154.20      157.60     12.86 o 
  10   5   2      306.20      308.43     18.22 o 
 -10   6   2      397.27      380.64     21.51 o 
  -9   6   2        2.24        1.77     11.01 o 
  -8   6   2      129.85      129.31     10.46 o 
  -7   6   2      939.36      914.61     18.81 o 
  -6   6   2       44.24       56.21      6.49 o 
  -5   6   2      839.95      896.85     15.80 o 
  -4   6   2     1913.77     1865.05     20.19 o 
  -3   6   2      344.78      313.13      8.09 o 
  -2   6   2      320.20      303.34      7.31 o 
  -1   6   2      348.74      276.66      7.42 o 
   0   6   2        2.80       17.26      2.41 o 
   1   6   2       99.44       81.69      3.94 o 
   2   6   2       78.21      133.28      6.55 o 
   3   6   2      550.42      573.40     10.64 o 
   4   6   2      429.34      474.12     10.38 o 
   5   6   2      991.50      990.00     19.51 o 
   6   6   2      169.04      162.89     12.25 o 
   7   6   2        2.14        1.78      8.01 o 
   8   6   2       14.43       22.06      9.54 o 
   9   6   2       33.03       27.64     11.18 o 
 -10   7   2      149.19      156.52     21.02 o 
  -9   7   2       35.28       38.41     12.09 o 
  -8   7   2       84.88       79.18     11.51 o 
  -7   7   2      582.89      624.49     16.36 o 
  -6   7   2        2.27       -1.88      7.24 o 
  -5   7   2     3062.23     3010.69     40.84 o 
  -4   7   2     4075.05     3906.83     40.71 o 
  -3   7   2     4674.08     4789.06     47.95 o 
  -2   7   2     3383.27     3306.02     41.16 o 
  -1   7   2      861.94      832.34     13.35 o 
   0   7   2     2026.47     2093.43     22.90 o 
   1   7   2     1164.97     1315.19     15.33 o 
   2   7   2     6946.64     6929.05     61.83 o 
   3   7   2      798.17      831.28     12.62 o 
   4   7   2     1145.63     1274.48     18.04 o 
   5   7   2      984.51      915.98     19.56 o 
   6   7   2      699.85      694.62     16.61 o 
   7   7   2      720.65      757.32     20.98 o 
   8   7   2      153.50      166.26     15.49 o 
   9   7   2      286.96      269.86     18.68 o 
  -9   8   2      421.02      368.98     21.00 o 
  -8   8   2      653.47      627.51     21.39 o 
  -7   8   2      313.19      310.52     17.22 o 
  -6   8   2      223.37      207.81     10.61 o 
  -5   8   2      537.31      501.12     23.27 o 
  -4   8   2     4012.11     3881.47     45.01 o 
  -3   8   2     1552.27     1518.58     19.96 o 
  -2   8   2      593.02      635.32     12.86 o 
  -1   8   2     2800.31     2852.17     31.03 o 
   0   8   2      153.15      199.68      8.45 o 
   1   8   2     1294.59     1231.46     19.25 o 
   2   8   2      652.94      691.28     11.10 o 
   3   8   2     5292.96     5240.02     52.67 o 
   4   8   2      821.08      828.72     14.56 o 
   5   8   2     1808.31     1700.55     25.69 o 
   6   8   2      147.20      159.44     12.00 o 
   7   8   2      120.15      111.46     12.14 o 
   8   8   2     2209.28     2201.40     38.05 o 
   9   8   2      421.75      415.21     24.21 o 
  -9   9   2      743.36      676.66     26.77 o 
  -8   9   2      537.72      476.08     32.62 o 
  -7   9   2      306.40      310.85     17.34 o 
  -6   9   2     1153.35     1110.10     21.26 o 
  -5   9   2      193.32      182.33      9.90 o 
  -4   9   2      195.64      207.07      9.62 o 
  -3   9   2       25.50       13.80      3.56 o 
  -2   9   2      155.84      169.34      8.16 o 
  -1   9   2       88.91       85.66      6.07 o 
   0   9   2      330.90      353.61     17.28 o 
   1   9   2     1585.41     1566.77     18.68 o 
   2   9   2     1327.31     1378.75     17.41 o 
   3   9   2     1822.33     1717.57     31.83 o 
   4   9   2      759.89      759.41     25.83 o 
   5   9   2      445.84      452.05     15.93 o 
   6   9   2     1371.33     1358.93     27.16 o 
   7   9   2       63.34       63.85     11.95 o 
   8   9   2        0.87       -4.28     11.83 o 
  -8  10   2      323.45      302.66     20.74 o 
  -7  10   2      867.59      903.92     33.64 o 
  -6  10   2      115.36      119.06     10.38 o 
  -5  10   2     5530.61     5468.81     62.51 o 
  -4  10   2      327.11      328.09     12.05 o 
  -3  10   2     4432.53     4375.12     50.73 o 
  -2  10   2     4382.98     4240.45     45.12 o 
  -1  10   2       37.01       59.43      6.38 o 
   0  10   2     7284.24     7234.40     71.29 o 
   1  10   2      511.91      451.63     12.96 o 
   2  10   2      567.49      584.73     12.51 o 
   3  10   2      601.78      601.79     14.73 o 
   4  10   2      150.81      177.50     11.47 o 
   5  10   2       15.95       15.67      9.48 o 
   6  10   2      644.77      639.64     20.36 o 
   7  10   2      949.33      875.78     24.11 o 
   8  10   2      308.66      299.06     17.88 o 
  -8  11   2     1931.79     1839.44     42.52 o 
  -7  11   2        4.06        3.26     11.24 o 
  -6  11   2     2580.91     2495.48     40.32 o 
  -5  11   2      615.98      598.13     16.68 o 
  -4  11   2      286.11      276.22     13.78 o 
  -3  11   2       53.61       60.46      8.20 o 
  -2  11   2     2791.96     2775.79     33.08 o 
  -1  11   2       30.22       38.89      6.61 o 
   0  11   2     1602.74     1616.84     27.27 o 
   1  11   2     3218.59     3175.83     40.13 o 
   2  11   2       87.98       89.73      9.78 o 
   3  11   2     2678.11     2605.03     47.43 o 
   4  11   2     1267.95     1206.57     25.02 o 
   5  11   2      128.79      137.31     12.40 o 
   6  11   2     1251.86     1306.44     28.36 o 
   7  11   2        3.45       -1.99     12.07 o 
  -7  12   2       35.26       32.39     12.75 o 
  -6  12   2      327.30      346.20     17.53 o 
  -5  12   2     2233.38     2122.90     62.69 o 
  -4  12   2       93.00       95.79     10.10 o 
  -3  12   2     2267.53     2184.31     32.95 o 
  -2  12   2      577.91      604.04     18.18 o 
  -1  12   2      508.83      495.29     17.79 o 
   0  12   2     2211.36     2159.32     44.76 o 
   1  12   2        6.38       25.13      8.41 o 
   2  12   2     1100.35     1043.36     23.21 o 
   3  12   2       14.41       14.41     11.27 o 
   4  12   2       12.23       17.19     11.96 o 
   5  12   2      173.81      155.79     15.91 o 
   6  12   2       84.50       76.94     15.28 o 
   7  12   2      169.67      176.93     16.04 o 
  -6  13   2      353.62      361.25     18.14 o 
  -5  13   2        2.33       24.14     13.10 o 
  -4  13   2       47.18       68.18     11.82 o 
  -3  13   2      187.39      203.97     13.73 o 
  -2  13   2       18.25       25.33     10.47 o 
  -1  13   2     1339.57     1314.97     24.41 o 
   0  13   2      552.82      567.83     18.98 o 
   1  13   2       22.90       28.77     12.53 o 
   2  13   2     1379.08     1328.57     31.21 o 
   3  13   2       39.36       69.43     13.51 o 
   4  13   2     2191.26     2134.84     42.69 o 
   5  13   2      323.64      358.30     34.28 o 
   6  13   2      261.77      268.86     20.38 o 
  -5  14   2       38.65       32.49     14.82 o 
  -4  14   2     1234.71     1315.63     29.29 o 
  -3  14   2       12.29        1.41     11.19 o 
  -2  14   2      449.49      496.05     19.26 o 
  -1  14   2     1909.28     1977.81     38.94 o 
   0  14   2      237.30      240.06     14.23 o 
   1  14   2      603.37      600.83     27.55 o 
   2  14   2      407.38      377.38     20.11 o 
   3  14   2      176.59      158.58     19.64 o 
   4  14   2      271.77      275.30     19.61 o 
   5  14   2      542.42      532.62     35.98 o 
  -3  15   2      413.64      390.83     19.00 o 
  -2  15   2      439.71      424.13     19.29 o 
  -1  15   2      419.83      427.18     21.01 o 
   0  15   2      633.96      649.76     31.09 o 
   1  15   2      125.79      125.78     16.09 o 
   2  15   2     1404.67     1272.97     34.19 o 
   3  15   2       78.86       79.95     16.33 o 
 -11   1   3       22.74       31.45     14.70 o 
 -10   1   3      122.97      107.40     14.01 o 
  -9   1   3      638.32      651.82     25.31 o 
  -8   1   3       12.54       18.92      6.70 o 
  -7   1   3      426.23      477.30     10.90 o 
  -6   1   3     5834.01     5755.78     53.03 o 
  -5   1   3     2439.59     2601.01     27.72 o 
  -4   1   3     3030.83     2780.56     26.58 o 
  -3   1   3      317.04      349.70      5.71 o 
  -2   1   3     1311.20     1193.60     11.86 o 
  -1   1   3     7692.91     8073.97     68.17 o 
   0   1   3     1431.16     1452.87     14.56 o 
   1   1   3      208.45      269.92      4.20 o 
   2   1   3     1933.55     2142.59     22.03 o 
   3   1   3      593.96      602.60      8.31 o 
   4   1   3     2516.81     2624.40     26.05 o 
   5   1   3     1219.96     1188.65     22.23 o 
   6   1   3     1442.86     1450.00     20.68 o 
   7   1   3      166.13      169.52      9.84 o 
   8   1   3      446.54      507.61     17.43 o 
   9   1   3       22.49        0.57     12.60 o 
  10   1   3      197.77      184.58     17.77 o 
 -11   2   3       30.13       18.91     27.59 o 
 -10   2   3     1090.17     1102.91     28.86 o 
  -9   2   3       45.37       36.79      8.32 o 
  -8   2   3       26.12       28.45      7.12 o 
  -7   2   3     5148.58     5156.27     54.61 o 
  -6   2   3      217.25      207.21      6.93 o 
  -5   2   3     1071.05     1093.03     13.82 o 
  -4   2   3      592.13      600.68      8.78 o 
  -3   2   3      983.01      968.29     10.97 o 
  -2   2   3      132.49      110.54      5.52 o 
  -1   2   3    10789.17    10460.79     88.00 o 
   0   2   3     1517.73     1488.33     15.38 o 
   1   2   3       28.33       56.58      5.15 o 
   2   2   3    10463.06    10055.23     91.98 o 
   3   2   3       75.48       75.03      5.37 o 
   4   2   3    10597.22    10984.06    118.87 o 
   5   2   3     1472.56     1442.04     17.06 o 
   6   2   3       12.07       12.31      5.45 o 
   7   2   3      468.41      481.70     14.63 o 
   8   2   3      148.51      153.44     12.03 o 
   9   2   3      110.74      102.75     14.31 o 
  10   2   3       26.28       16.11     14.76 o 
 -11   3   3      275.10      288.61     22.94 o 
 -10   3   3        6.52       -1.29     10.89 o 
  -9   3   3     1205.45     1120.08     36.62 o 
  -8   3   3        5.31        8.31      7.05 o 
  -7   3   3      715.20      672.68     13.93 o 
  -6   3   3     3275.91     3236.30     35.32 o 
  -5   3   3     1561.75     1592.47     18.02 o 
  -4   3   3    11853.97    11983.88    102.65 o 
  -3   3   3      659.43      618.86      8.37 o 
  -2   3   3     6577.04     6856.22     63.26 o 
  -1   3   3    11834.17    12389.76    111.97 o 
   0   3   3       25.80       23.85      2.86 o 
   1   3   3       14.39       43.93      2.37 o 
   2   3   3     1616.49     1688.31     18.50 o 
   3   3   3       26.55       17.62      3.02 o 
   4   3   3    10377.55    11105.96     95.90 o 
   5   3   3     2982.39     2822.86     31.12 o 
   6   3   3      329.01      300.51     13.32 o 
   7   3   3      386.68      377.75     14.81 o 
   8   3   3      584.92      601.74     17.21 o 
   9   3   3      387.97      410.40     20.46 o 
  10   3   3      168.95      175.20     20.57 o 
 -11   4   3      471.35      528.99     54.88 o 
 -10   4   3      662.11      665.62     24.35 o 
  -9   4   3     1059.50     1028.92     23.68 o 
  -8   4   3      771.11      785.51     16.25 o 
  -7   4   3      185.91      179.24      8.72 o 
  -6   4   3     1869.84     1791.76     20.73 o 
  -5   4   3       16.72       25.76      3.96 o 
  -4   4   3     3025.10     3138.23     30.12 o 
  -3   4   3       38.67       51.52      3.35 o 
  -2   4   3     1856.43     1785.92     18.90 o 
  -1   4   3      166.07      158.67      6.67 o 
   0   4   3    13782.06    14340.56    129.50 o 
   1   4   3     9496.30     9487.07     81.12 o 
   2   4   3      960.23     1057.59     12.02 o 
   3   4   3     7105.71     6941.45     64.96 o 
   4   4   3     4795.10     4842.69     48.07 o 
   5   4   3       12.62       24.97      4.95 o 
   6   4   3     1630.80     1714.42     25.53 o 
   7   4   3        2.20       -5.60      8.44 o 
   8   4   3      230.48      221.58     17.13 o 
   9   4   3        3.78        1.70     10.18 o 
  10   4   3      867.71      899.70     29.64 o 
 -10   5   3      808.17      872.50     34.80 o 
  -9   5   3      164.61      172.09     12.96 o 
  -8   5   3     1373.97     1326.61     44.57 o 
  -7   5   3      908.96      927.13     16.42 o 
  -6   5   3     3050.32     2996.88     33.66 o 
  -5   5   3    19966.49    20392.92    173.25 o 
  -4   5   3       36.94       66.34      4.96 o 
  -3   5   3    13938.85    13893.97    118.18 o 
  -2   5   3     6336.33     6153.22     58.42 o 
  -1   5   3      190.59      215.72      8.14 o 
   0   5   3     5517.27     5325.46     50.57 o 
   1   5   3      924.17      888.24     12.83 o 
   2   5   3       34.14       52.87      3.48 o 
   3   5   3      432.09      507.61      8.07 o 
   4   5   3     5386.16     5220.01     51.90 o 
   5   5   3       27.18       36.12      6.72 o 
   6   5   3     6525.47     6595.05     72.46 o 
   7   5   3     3794.45     3739.07     48.40 o 
   8   5   3      308.13      293.51     16.61 o 
   9   5   3     2704.05     2716.24     43.62 o 
  10   5   3       48.09       56.66     20.30 o 
 -10   6   3      906.22      914.69     28.35 o 
  -9   6   3      174.14      189.96     14.00 o 
  -8   6   3     2089.07     2093.13     35.10 o 
  -7   6   3       74.21      102.47     14.42 o 
  -6   6   3      374.01      375.84     12.76 o 
  -5   6   3      213.44      223.12      7.46 o 
  -4   6   3      898.92      884.12     12.07 o 
  -3   6   3     1081.37     1101.63     15.01 o 
  -2   6   3    12645.40    12603.19    125.07 o 
  -1   6   3     1876.74     1950.21     23.75 o 
   0   6   3     4078.09     4325.01     42.34 o 
   1   6   3    12406.56    12390.20    106.05 o 
   2   6   3      905.10      955.68     12.96 o 
   3   6   3     6919.40     6559.91     58.88 o 
   4   6   3     1066.40     1060.84     15.62 o 
   5   6   3      480.02      489.35     13.49 o 
   6   6   3     2346.13     2323.19     32.39 o 
   7   6   3      605.06      571.62     18.34 o 
   8   6   3       73.53       84.12     12.23 o 
   9   6   3      144.62      136.67     13.37 o 
 -10   7   3      358.37      367.76     29.66 o 
  -9   7   3      240.96      223.30     17.36 o 
  -8   7   3     1278.71     1249.21     23.69 o 
  -7   7   3     3815.29     3774.71     51.73 o 
  -6   7   3      260.87      284.32     11.36 o 
  -5   7   3     4829.26     4680.69     52.78 o 
  -4   7   3     3161.70     3051.80     33.31 o 
  -3   7   3     3211.22     3205.89     34.20 o 
  -2   7   3     3310.21     3387.15     35.35 o 
  -1   7   3      766.93      737.32     11.86 o 
   0   7   3     1742.61     1798.27     20.33 o 
   1   7   3      827.66      990.46     13.55 o 
   2   7   3      847.97      901.57     12.44 o 
   3   7   3      196.98      229.58      9.23 o 
   4   7   3     1140.59     1129.05     27.08 o 
   5   7   3     1985.11     1969.62     28.25 o 
   6   7   3      919.15      916.59     19.20 o 
   7   7   3      754.07      737.33     20.91 o 
   8   7   3      815.14      839.25     32.45 o 
   9   7   3     1928.41     1948.74     37.30 o 
  -9   8   3      482.45      451.61     22.49 o 
  -8   8   3      384.06      345.44     16.38 o 
  -7   8   3      767.61      752.61     29.95 o 
  -6   8   3      178.67      153.26     10.36 o 
  -5   8   3      349.88      303.88     12.83 o 
  -4   8   3      427.86      450.92     10.98 o 
  -3   8   3     6303.42     6240.34     61.63 o 
  -2   8   3       63.13       94.62      7.94 o 
  -1   8   3     2935.37     2898.70     31.55 o 
   0   8   3     2822.31     2854.34     32.29 o 
   1   8   3      134.68      123.46      5.58 o 
   2   8   3     6458.46     6442.01     58.60 o 
   3   8   3      870.55      964.52     15.33 o 
   4   8   3     1101.35     1029.52     25.30 o 
   5   8   3     2491.62     2447.45     33.35 o 
   6   8   3       13.87       10.02      9.29 o 
   7   8   3     1683.39     1594.97     30.60 o 
   8   8   3        3.28       20.40     12.05 o 
   9   8   3      160.97      164.27     16.54 o 
  -9   9   3     1636.84     1693.53     38.71 o 
  -8   9   3       51.29       38.51     13.41 o 
  -7   9   3     1603.59     1631.68     27.55 o 
  -6   9   3     2673.61     2707.92     45.07 o 
  -5   9   3       13.46       23.06      7.56 o 
  -4   9   3     1259.31     1203.98     20.99 o 
  -3   9   3       88.10      114.62      7.83 o 
  -2   9   3        8.35       16.68      5.88 o 
  -1   9   3     2247.24     2296.96     27.11 o 
   0   9   3     1736.84     1732.77     23.82 o 
   1   9   3     3193.44     3174.51     32.06 o 
   2   9   3        0.23       21.68      4.99 o 
   3   9   3     2395.81     2387.04     31.39 o 
   4   9   3     1246.43     1226.88     23.72 o 
   5   9   3      259.79      279.69     13.91 o 
   6   9   3        4.97       -3.40      9.74 o 
   7   9   3      181.45      142.39     13.79 o 
   8   9   3     2300.90     2351.83     41.00 o 
  -8  10   3       18.07       13.41     13.89 o 
  -7  10   3      212.56      213.69     13.14 o 
  -6  10   3      485.33      493.64     17.77 o 
  -5  10   3       98.33      109.09      9.76 o 
  -4  10   3        4.38       18.68      7.27 o 
  -3  10   3      410.21      426.37     13.29 o 
  -2  10   3        7.48       17.49      7.04 o 
  -1  10   3     2315.96     2297.64     27.88 o 
   0  10   3       12.84       26.23      6.43 o 
   1  10   3      357.24      362.13     15.92 o 
   2  10   3     3227.91     3124.82     50.61 o 
   3  10   3       17.40       27.87      8.35 o 
   4  10   3      410.03      407.88     15.62 o 
   5  10   3      563.23      578.78     21.53 o 
   6  10   3       99.06       90.72     12.55 o 
   7  10   3      198.78      223.90     15.74 o 
   8  10   3       12.98        1.92     13.05 o 
  -8  11   3      628.53      587.09     25.73 o 
  -7  11   3       19.18       17.72     12.92 o 
  -6  11   3       28.90       14.38      7.81 o 
  -5  11   3      127.26      114.31     10.22 o 
  -4  11   3      367.02      384.43     13.62 o 
  -3  11   3      150.30      153.99      9.80 o 
  -2  11   3        3.84       10.27      7.04 o 
  -1  11   3      736.74      722.72     15.70 o 
   0  11   3       44.25       56.85      7.47 o 
   1  11   3        2.31       33.92      7.66 o 
   2  11   3       18.12       38.35     10.40 o 
   3  11   3      226.92      216.31     14.82 o 
   4  11   3      117.62      110.61     13.24 o 
   5  11   3      127.46      130.49     12.47 o 
   6  11   3       87.86       92.87     13.11 o 
   7  11   3       92.60       68.82     13.63 o 
  -7  12   3     1258.58     1263.16     38.29 o 
  -6  12   3       32.73       29.46     11.35 o 
  -5  12   3      570.96      556.02     17.40 o 
  -4  12   3       58.83       61.98      9.65 o 
  -3  12   3      268.01      268.20     12.37 o 
  -2  12   3     1003.58      976.47     20.32 o 
  -1  12   3      870.28      871.58     19.03 o 
   0  12   3        4.72        4.56      5.68 o 
   1  12   3      207.20      217.40     12.85 o 
   2  12   3     1305.00     1261.23     30.20 o 
   3  12   3      277.98      261.95     16.79 o 
   4  12   3       26.21       36.42     12.69 o 
   5  12   3      228.30      229.81     20.76 o 
   6  12   3      595.07      596.90     30.76 o 
  -6  13   3       20.77       26.39     12.38 o 
  -5  13   3       28.30        9.76      8.41 o 
  -4  13   3      408.79      396.05     17.33 o 
  -3  13   3        2.96       14.07     10.32 o 
  -2  13   3      184.46      185.00     13.01 o 
  -1  13   3      335.01      383.62     16.29 o 
   0  13   3     1361.87     1291.83     28.80 o 
   1  13   3     1350.51     1307.34     27.07 o 
   2  13   3       64.93       90.24     13.84 o 
   3  13   3      237.98      260.19     24.22 o 
   4  13   3      155.68      137.74     16.09 o 
   5  13   3      499.71      477.54     23.45 o 
  -5  14   3      161.73      209.86     18.27 o 
  -4  14   3       12.61       16.21     11.96 o 
  -3  14   3      128.62      124.76     13.47 o 
  -2  14   3       15.33       44.97     11.62 o 
  -1  14   3      372.66      368.19     17.08 o 
   0  14   3      270.27      261.41     17.76 o 
   1  14   3       24.07       27.52     12.97 o 
   2  14   3      621.84      639.71     35.36 o 
   3  14   3       37.04       60.97     17.18 o 
   4  14   3      251.17      286.04     20.38 o 
  -3  15   3      280.06      258.17     16.90 o 
  -2  15   3        4.66        8.46     12.10 o 
  -1  15   3        0.66       -4.87     12.82 o 
   0  15   3      671.25      649.36     36.97 o 
   1  15   3       40.20       28.78     14.39 o 
   2  15   3       54.78       52.20     15.29 o 
   3  15   3      368.87      459.85     24.00 o 
 -11   0   4       35.14       10.83     19.73 o 
 -10   0   4      602.06      608.97     32.53 o 
  -9   0   4      113.15      116.91     21.39 o 
  -8   0   4     3836.14     3878.83     56.40 o 
  -7   0   4     3796.64     3667.21     52.25 o 
  -6   0   4     3638.35     3690.70     50.87 o 
  -5   0   4    19325.25    19489.03    268.09 o 
  -4   0   4     2622.64     2924.51     39.24 o 
  -3   0   4     2803.23     2780.06     36.33 o 
  -2   0   4    16139.35    16149.42    220.76 o 
  -1   0   4     3970.62     4185.39     51.45 o 
   0   0   4     1189.02     1034.43     15.07 o 
   1   0   4     2903.41     2860.62     50.69 o 
   2   0   4     1144.92     1170.82     17.93 o 
   3   0   4     1922.35     1892.85     36.34 o 
   4   0   4    18935.37    18352.46    256.36 o 
   5   0   4      462.48      442.57     17.05 o 
   6   0   4     2527.98     2658.79     40.62 o 
   7   0   4     6731.05     6709.24    130.13 o 
   8   0   4     1178.14     1172.01     41.00 o 
   9   0   4      711.27      760.45     35.67 o 
  10   0   4       35.11       43.05     21.66 o 
 -11   1   4     1966.83     2065.09     41.86 o 
 -10   1   4       18.01       39.04     13.16 o 
  -9   1   4     1916.52     1909.32     31.91 o 
  -8   1   4      757.82      737.34     13.87 o 
  -7   1   4      778.39      786.16     13.23 o 
  -6   1   4      566.03      539.94     10.76 o 
  -5   1   4     3605.80     3863.20     36.42 o 
  -4   1   4      259.38      215.04      5.40 o 
  -3   1   4     1643.84     1709.31     16.92 o 
  -2   1   4    17160.16    17064.83    165.51 o 
  -1   1   4    14582.82    14785.54    132.87 o 
   0   1   4     1493.57     1508.85     16.78 o 
   1   1   4    22273.48    22233.98    186.09 o 
   2   1   4     4590.60     4792.72     42.46 o 
   3   1   4      988.63      804.48     10.29 o 
   4   1   4     2929.39     2895.70     28.41 o 
   5   1   4      493.58      539.71     11.42 o 
   6   1   4     3045.42     3112.83     34.88 o 
   7   1   4      587.74      606.12     16.03 o 
   8   1   4       23.14       22.57     11.47 o 
   9   1   4      338.20      362.51     19.69 o 
  10   1   4      305.81      338.34     21.16 o 
 -11   2   4      734.57      784.94     26.65 o 
 -10   2   4      311.42      317.81     18.31 o 
  -9   2   4      730.00      714.96     21.52 o 
  -8   2   4     1438.87     1425.84     22.96 o 
  -7   2   4     2812.40     2826.91     30.05 o 
  -6   2   4     2540.78     2520.23     26.53 o 
  -5   2   4      671.26      626.32      9.94 o 
  -4   2   4     3250.69     3058.98     29.02 o 
  -3   2   4    13093.69    13802.10    124.49 o 
  -2   2   4      655.14      678.94      8.10 o 
  -1   2   4      575.76      561.24      7.02 o 
   0   2   4      906.36      961.33     10.35 o 
   1   2   4       37.83       52.05      2.40 o 
   2   2   4      441.75      389.77      7.30 o 
   3   2   4     7617.06     7692.22     67.05 o 
   4   2   4      597.08      605.34      9.47 o 
   5   2   4     6545.35     6574.78     59.78 o 
   6   2   4     4054.32     4053.44     52.83 o 
   7   2   4      643.44      638.60     16.55 o 
   8   2   4     1288.15     1351.45     32.26 o 
   9   2   4      257.24      256.16     18.06 o 
  10   2   4      536.09      524.43     24.30 o 
 -11   3   4        6.06       14.12     14.36 o 
 -10   3   4      780.04      800.93     25.73 o 
  -9   3   4      105.55       98.05      9.86 o 
  -8   3   4       29.07       33.61      7.27 o 
  -7   3   4     1445.98     1451.20     22.30 o 
  -6   3   4     1174.27     1152.96     15.38 o 
  -5   3   4      830.08      878.91     12.20 o 
  -4   3   4        8.19       30.18      6.91 o 
  -3   3   4    31274.76    32258.89    288.94 o 
  -2   3   4     1087.78     1001.59     11.06 o 
  -1   3   4    16565.48    16681.51    163.55 o 
   0   3   4     2626.65     2583.27     25.76 o 
   1   3   4       19.46       31.22      2.43 o 
   2   3   4    15458.13    14942.38    135.86 o 
   3   3   4       47.55       65.24      4.18 o 
   4   3   4     3166.13     3392.45     34.57 o 
   5   3   4      114.03      119.21      7.59 o 
   6   3   4      758.30      784.74     18.22 o 
   7   3   4      254.15      250.14     11.91 o 
   8   3   4      198.76      247.28     13.05 o 
   9   3   4      335.76      361.73     19.74 o 
  10   3   4        1.29       18.13     14.82 o 
 -11   4   4       73.02       81.85     24.41 o 
 -10   4   4       20.01       20.11     13.10 o 
  -9   4   4     2957.34     3064.34     40.92 o 
  -8   4   4       49.71       30.01      8.36 o 
  -7   4   4     1012.86     1072.18     17.44 o 
  -6   4   4      882.38      875.62     13.74 o 
  -5   4   4       21.80       38.18      4.24 o 
  -4   4   4     5533.56     5494.30     49.63 o 
  -3   4   4      869.70      982.50     11.79 o 
  -2   4   4       91.50      136.75      4.96 o 
  -1   4   4     7906.96     8310.17     76.50 o 
   0   4   4     6142.27     6055.39     56.63 o 
   1   4   4      564.57      559.29      9.88 o 
   2   4   4      660.86      784.81     11.44 o 
   3   4   4     1127.17     1105.07     14.70 o 
   4   4   4     1744.65     1773.91     24.25 o 
   5   4   4     2521.29     2432.04     39.21 o 
   6   4   4      692.89      722.99     16.52 o 
   7   4   4      938.10      930.41     19.72 o 
   8   4   4     1881.78     1812.68     32.71 o 
   9   4   4       31.84       21.87     13.71 o 
 -10   5   4      191.89      179.20     16.49 o 
  -9   5   4       51.37       63.63     11.36 o 
  -8   5   4      162.16      148.66     11.69 o 
  -7   5   4        3.27       11.11      6.30 o 
  -6   5   4      476.13      467.06     12.47 o 
  -5   5   4      394.15      429.80      9.00 o 
  -4   5   4       72.12      124.13      5.17 o 
  -3   5   4     2531.58     2545.47     26.52 o 
  -2   5   4     2233.49     2299.26     26.71 o 
  -1   5   4      770.38      880.54     12.96 o 
   0   5   4     4209.69     4411.62     40.01 o 
   1   5   4       83.27       89.02      4.04 o 
   2   5   4      675.35      711.05      9.87 o 
   3   5   4      327.77      372.77     10.92 o 
   4   5   4        2.37       12.17      5.88 o 
   5   5   4     1506.54     1454.71     22.84 o 
   6   5   4        0.61        5.71      7.31 o 
   7   5   4        2.73       12.11      8.62 o 
   8   5   4       29.58       30.78     10.38 o 
   9   5   4        0.02       17.30     12.40 o 
 -10   6   4      586.26      603.85     29.89 o 
  -9   6   4        2.17       -0.51     10.61 o 
  -8   6   4      331.20      313.86     14.90 o 
  -7   6   4       32.60       36.35      7.78 o 
  -6   6   4       41.08       46.92      7.28 o 
  -5   6   4      145.94      167.74      7.31 o 
  -4   6   4     4726.54     4475.72     44.54 o 
  -3   6   4       48.16       41.80      4.53 o 
  -2   6   4      298.93      346.79      8.78 o 
  -1   6   4      345.34      367.00     12.94 o 
   0   6   4      288.40      271.34      6.49 o 
   1   6   4     1174.64     1176.50     15.55 o 
   2   6   4      755.91      807.77     11.24 o 
   3   6   4      664.44      701.20     15.03 o 
   4   6   4      203.71      209.51      9.34 o 
   5   6   4      368.97      333.60     11.88 o 
   6   6   4      356.32      379.09     13.67 o 
   7   6   4        1.48        1.27      8.89 o 
   8   6   4      911.13      897.58     35.12 o 
   9   6   4      297.07      311.23     18.03 o 
 -10   7   4      266.91      300.54     27.75 o 
  -9   7   4      923.13      878.35     27.33 o 
  -8   7   4       15.04       20.28     10.30 o 
  -7   7   4      816.95      886.10     18.98 o 
  -6   7   4      332.31      334.20     11.91 o 
  -5   7   4       74.68       66.34      7.26 o 
  -4   7   4      755.45      786.89     13.54 o 
  -3   7   4     6746.85     6782.37     65.94 o 
  -2   7   4     1440.62     1300.63     38.15 o 
  -1   7   4     4282.66     4245.71     46.55 o 
   0   7   4      477.55      479.64      8.67 o 
   1   7   4      434.81      452.93      8.74 o 
   2   7   4     6867.24     6831.43     65.27 o 
   3   7   4      813.27      859.56     15.96 o 
   4   7   4      186.42      216.76      9.91 o 
   5   7   4       12.02       12.59      7.41 o 
   6   7   4      757.23      734.88     17.85 o 
   7   7   4       79.45       93.57     10.88 o 
   8   7   4      859.22      932.11     36.94 o 
   9   7   4      573.33      596.43     23.20 o 
  -9   8   4      523.61      543.23     23.66 o 
  -8   8   4        4.15       19.72     10.22 o 
  -7   8   4      532.14      553.00     16.42 o 
  -6   8   4     1285.86     1242.74     21.97 o 
  -5   8   4       48.95       61.17      8.18 o 
  -4   8   4      331.93      308.69     14.82 o 
  -3   8   4     2174.47     2112.65     25.46 o 
  -2   8   4      872.60      824.75     13.68 o 
  -1   8   4     2220.79     2248.25     34.57 o 
   0   8   4     1156.34     1117.34     14.40 o 
   1   8   4      334.95      361.77      8.46 o 
   2   8   4       18.10       33.94      4.88 o 
   3   8   4     3682.51     3558.66     42.34 o 
   4   8   4      192.84      174.15     10.81 o 
   5   8   4     2372.45     2340.36     32.78 o 
   6   8   4      176.94      180.39     11.66 o 
   7   8   4      560.30      570.41     20.16 o 
   8   8   4      802.46      826.78     29.34 o 
  -9   9   4      128.38      137.42     17.30 o 
  -8   9   4      440.29      403.05     20.69 o 
  -7   9   4      255.36      268.76     14.44 o 
  -6   9   4       37.90       31.45      8.48 o 
  -5   9   4      856.65      858.11     18.57 o 
  -4   9   4      863.06      821.75     15.98 o 
  -3   9   4     5423.36     5277.97     54.11 o 
  -2   9   4      315.06      304.95     12.62 o 
  -1   9   4     5196.76     5229.31     57.48 o 
   0   9   4      334.94      331.49     10.55 o 
   1   9   4     1681.13     1660.94     21.83 o 
   2   9   4     2706.27     2763.86     31.47 o 
   3   9   4       15.82       17.05      6.81 o 
   4   9   4      405.67      430.36     13.78 o 
   5   9   4        1.09       -8.33     10.06 o 
   6   9   4      364.30      312.24     15.86 o 
   7   9   4      511.92      502.04     19.97 o 
   8   9   4        6.86       -6.81     12.48 o 
  -8  10   4      881.68      884.80     28.03 o 
  -7  10   4     1285.89     1258.90     39.08 o 
  -6  10   4      332.81      327.61     14.81 o 
  -5  10   4     5746.59     5636.98     64.33 o 
  -4  10   4      261.40      280.94     11.60 o 
  -3  10   4     1257.85     1327.39     30.83 o 
  -2  10   4       32.61       38.93      7.10 o 
  -1  10   4      448.12      455.13     14.16 o 
   0  10   4     1001.24      989.87     16.72 o 
   1  10   4      534.54      546.13     12.79 o 
   2  10   4      247.93      238.36     11.89 o 
   3  10   4      221.31      185.69     11.45 o 
   4  10   4     2122.51     2016.38     33.41 o 
   5  10   4      630.49      606.08     22.43 o 
   6  10   4      287.94      309.41     16.32 o 
   7  10   4     1408.20     1437.31     30.95 o 
  -8  11   4      109.66      103.02     16.66 o 
  -7  11   4      850.91      775.36     48.03 o 
  -6  11   4     1233.05     1185.12     25.58 o 
  -5  11   4      868.50      854.34     19.47 o 
  -4  11   4       56.79       70.87      9.01 o 
  -3  11   4      514.08      501.10     15.02 o 
  -2  11   4      229.19      242.57     12.02 o 
  -1  11   4      768.90      740.97     18.54 o 
   0  11   4     3014.81     3057.31     38.47 o 
   1  11   4     2818.34     2901.63     37.67 o 
   2  11   4       12.45       16.46     10.34 o 
   3  11   4     4196.92     4034.60     71.35 o 
   4  11   4      865.54      783.95     24.56 o 
   5  11   4       83.50      103.94     14.45 o 
   6  11   4     1420.75     1360.44     29.68 o 
   7  11   4      408.13      415.74     20.09 o 
  -7  12   4     1216.30     1191.37     32.52 o 
  -6  12   4      733.17      723.42     21.92 o 
  -5  12   4     1143.15     1168.60     23.33 o 
  -4  12   4       95.22       72.55      8.84 o 
  -3  12   4      400.29      390.33     14.06 o 
  -2  12   4      215.53      258.58     12.02 o 
  -1  12   4      131.94      130.92     14.50 o 
   0  12   4       11.26       23.88      8.45 o 
   1  12   4     2017.89     1842.38     36.05 o 
   2  12   4       26.89       16.45     11.80 o 
   3  12   4      105.84      125.81     14.95 o 
   4  12   4      639.73      603.79     23.47 o 
   5  12   4      304.59      282.87     19.04 o 
   6  12   4     1088.10     1153.25     32.75 o 
  -6  13   4      535.83      514.87     23.21 o 
  -5  13   4      178.14      170.53     12.84 o 
  -4  13   4      205.77      199.22     20.63 o 
  -3  13   4     1019.72     1015.69     27.44 o 
  -2  13   4       76.78       96.62     12.62 o 
  -1  13   4     1674.11     1727.40     28.99 o 
   0  13   4      169.37      194.53     12.21 o 
   1  13   4      705.13      681.98     30.55 o 
   2  13   4     1507.86     1430.09     33.20 o 
   3  13   4       30.99       19.75     13.13 o 
   4  13   4     1193.08     1203.38     32.07 o 
   5  13   4      430.36      484.52     24.07 o 
  -5  14   4       56.36       68.53     13.94 o 
  -4  14   4     1787.46     1751.72     37.08 o 
  -3  14   4       99.42       86.72     12.90 o 
  -2  14   4       51.45       61.94     12.25 o 
  -1  14   4      446.22      478.93     17.20 o 
   0  14   4      791.51      758.42     25.60 o 
   1  14   4      390.47      374.55     20.24 o 
   2  14   4      128.31      140.25     16.35 o 
   3  14   4      758.27      786.13     27.66 o 
   4  14   4      151.45      194.06     26.28 o 
  -3  15   4      521.80      505.16     21.63 o 
  -2  15   4        6.65        3.94     13.53 o 
  -1  15   4      242.18      260.59     21.52 o 
   0  15   4      540.00      617.82     26.47 o 
   1  15   4       10.36       10.00     14.37 o 
   2  15   4      975.63     1013.64     31.07 o 
 -11   1   5        6.39       -6.42     15.62 o 
 -10   1   5       23.12       23.97     12.81 o 
  -9   1   5      175.50      186.62     12.50 o 
  -8   1   5       21.23       26.66      7.43 o 
  -7   1   5      658.36      643.58     12.86 o 
  -6   1   5      874.89      895.25     13.04 o 
  -5   1   5       98.50       91.02      6.02 o 
  -4   1   5     5435.84     5450.56     48.61 o 
  -3   1   5      610.52      622.57      9.10 o 
  -2   1   5      611.11      618.17      9.47 o 
  -1   1   5     1076.98     1060.47     11.34 o 
   0   1   5     3436.79     3271.27     29.60 o 
   1   1   5      193.50      210.55      4.75 o 
   2   1   5      428.08      393.38      6.55 o 
   3   1   5     4149.96     4230.62     38.95 o 
   4   1   5      693.23      638.25     10.10 o 
   5   1   5      433.35      418.43     11.05 o 
   6   1   5     1132.09     1075.44     19.49 o 
   7   1   5      614.50      643.34     21.44 o 
   8   1   5     1395.52     1338.33     31.51 o 
   9   1   5       31.65       55.39     14.44 o 
  10   1   5      113.35      138.79     17.89 o 
 -11   2   5      171.00      165.32     16.72 o 
 -10   2   5      828.26      841.16     25.67 o 
  -9   2   5      198.64      186.39     12.81 o 
  -8   2   5      223.85      240.36     13.34 o 
  -7   2   5      996.17      974.65     14.78 o 
  -6   2   5     1971.20     1955.66     21.82 o 
  -5   2   5        3.69       42.36      7.87 o 
  -4   2   5     3887.72     4043.71     39.75 o 
  -3   2   5     4719.12     4353.85     39.06 o 
  -2   2   5      600.27      513.52      7.51 o 
  -1   2   5     1406.12     1340.76     13.80 o 
   0   2   5    13672.87    13936.91    135.70 o 
   1   2   5       89.51       95.23      4.79 o 
   2   2   5     6967.01     6542.07     62.02 o 
   3   2   5     1400.66     1310.91     17.86 o 
   4   2   5      172.42      180.71      5.68 o 
   5   2   5      144.29      132.58      8.78 o 
   6   2   5     4107.11     4117.83     48.60 o 
   7   2   5      304.63      291.69     12.61 o 
   8   2   5      396.36      430.03     20.19 o 
   9   2   5      310.51      369.26     20.74 o 
 -11   3   5       11.43        5.01     17.61 o 
 -10   3   5     1046.80      997.35     28.27 o 
  -9   3   5     2076.06     2022.39     33.95 o 
  -8   3   5      482.59      479.76     21.24 o 
  -7   3   5     1319.88     1299.46     17.59 o 
  -6   3   5     2038.19     1979.43     22.21 o 
  -5   3   5     1213.81     1192.65     14.77 o 
  -4   3   5     6093.39     5927.54     53.00 o 
  -3   3   5     3212.73     3573.18     32.94 o 
  -2   3   5      189.45      231.54      5.61 o 
  -1   3   5     7132.23     7485.01     64.65 o 
   0   3   5     7199.70     7069.70     61.37 o 
   1   3   5      262.89      259.97      5.61 o 
   2   3   5     2075.67     2098.89     23.13 o 
   3   3   5     2597.58     2427.64     26.74 o 
   4   3   5      637.86      615.07     11.44 o 
   5   3   5     2881.65     2828.36     35.53 o 
   6   3   5     4440.28     4444.73     57.11 o 
   7   3   5       58.98       69.74     10.60 o 
   8   3   5     2047.55     1932.72     53.80 o 
   9   3   5      193.14      184.09     17.56 o 
 -10   4   5       48.17       50.88     14.05 o 
  -9   4   5      104.11      100.59     11.92 o 
  -8   4   5      172.17      182.80     12.38 o 
  -7   4   5      444.56      427.87     14.16 o 
  -6   4   5      138.06      152.68      8.45 o 
  -5   4   5      824.74      800.18     11.82 o 
  -4   4   5     4770.53     4723.21     46.42 o 
  -3   4   5     3210.71     3212.63     32.42 o 
  -2   4   5    19629.30    19855.21    167.15 o 
  -1   4   5     4414.97     4649.62     41.76 o 
   0   4   5    10026.96    10173.86     93.29 o 
   1   4   5     4800.76     4592.25     41.54 o 
   2   4   5      547.60      603.22     10.34 o 
   3   4   5      912.03      907.35     13.58 o 
   4   4   5        3.36       11.00      5.75 o 
   5   4   5       15.76       24.27      6.73 o 
   6   4   5       77.22       89.49      8.99 o 
   7   4   5     2792.92     2776.11     39.41 o 
   8   4   5      283.22      312.46     24.00 o 
   9   4   5      215.04      218.88     18.48 o 
 -10   5   5     2983.10     2961.52     52.74 o 
  -9   5   5       86.50       77.58     13.40 o 
  -8   5   5     6690.16     6557.40     80.79 o 
  -7   5   5      812.71      754.86     18.60 o 
  -6   5   5      890.25      879.36     13.64 o 
  -5   5   5     7080.81     6986.61     63.15 o 
  -4   5   5      446.10      467.33      8.67 o 
  -3   5   5     4465.53     4649.19     46.19 o 
  -2   5   5        2.56        2.50      2.98 o 
  -1   5   5     5144.79     5349.95     47.98 o 
   0   5   5     2425.47     2428.17     28.05 o 
   1   5   5     8035.13     8041.53     75.79 o 
   2   5   5     3214.35     3194.26     36.36 o 
   3   5   5      258.40      266.66     10.78 o 
   4   5   5    11600.57    11422.81    127.51 o 
   5   5   5       28.37       32.90      7.34 o 
   6   5   5     4758.87     4773.39     56.10 o 
   7   5   5       38.76       68.56      9.97 o 
   8   5   5       18.08        4.64     11.38 o 
   9   5   5     1866.14     1863.71     43.17 o 
 -10   6   5        1.49      -15.54     13.60 o 
  -9   6   5       99.79       98.36     14.80 o 
  -8   6   5      215.02      227.63     15.56 o 
  -7   6   5     1552.63     1594.28     28.71 o 
  -6   6   5       10.40        8.53      6.58 o 
  -5   6   5     3345.31     3475.94     37.70 o 
  -4   6   5     4373.51     4326.66     44.50 o 
  -3   6   5     1967.86     2060.91     23.97 o 
  -2   6   5     8987.91     8763.10     89.38 o 
  -1   6   5     2860.79     2783.45     27.30 o 
   0   6   5     4507.44     4398.56     40.74 o 
   1   6   5    11448.81    11592.00    107.08 o 
   2   6   5        9.56       18.17      3.66 o 
   3   6   5     2660.92     2624.91     32.72 o 
   4   6   5      255.09      240.38     10.21 o 
   5   6   5      170.34      192.24     10.27 o 
   6   6   5      216.68      194.78     11.25 o 
   7   6   5     1555.13     1583.69     27.46 o 
   8   6   5       78.86       80.32     11.63 o 
   9   6   5     1017.03      949.31     27.12 o 
 -10   7   5      696.28      690.61     32.57 o 
  -9   7   5      696.85      642.45     24.36 o 
  -8   7   5     2366.38     2392.91     38.52 o 
  -7   7   5      799.05      784.68     21.58 o 
  -6   7   5     2325.78     2301.86     31.49 o 
  -5   7   5     1390.02     1366.03     24.32 o 
  -4   7   5       99.60      130.30      7.01 o 
  -3   7   5       15.92       29.63      5.35 o 
  -2   7   5       59.64       92.68      5.78 o 
  -1   7   5      215.23      222.20      6.15 o 
   0   7   5       96.16      136.08      5.46 o 
   1   7   5     1073.90     1049.85     13.90 o 
   2   7   5     3127.12     3158.35     31.45 o 
   3   7   5      695.06      680.67     18.82 o 
   4   7   5     4070.18     3987.80     47.36 o 
   5   7   5      856.26      853.50     18.08 o 
   6   7   5     1046.08     1045.25     22.69 o 
   7   7   5     2530.71     2448.78     36.17 o 
   8   7   5      695.66      694.35     25.84 o 
  -9   8   5        3.13       -9.00     11.61 o 
  -8   8   5      591.86      617.26     21.67 o 
  -7   8   5      110.19      123.22     11.82 o 
  -6   8   5     1223.19     1151.33     21.32 o 
  -5   8   5     1534.15     1534.76     23.98 o 
  -4   8   5      321.99      301.01     10.27 o 
  -3   8   5     4013.17     4075.17     43.09 o 
  -2   8   5      127.39      171.98      8.83 o 
  -1   8   5     3753.96     3849.25     40.50 o 
   0   8   5     1588.43     1559.85     20.36 o 
   1   8   5       12.47       27.14      4.71 o 
   2   8   5     2249.36     2193.48     26.23 o 
   3   8   5      737.22      704.55     17.22 o 
   4   8   5       31.82       20.02      7.82 o 
   5   8   5       64.83       80.28      9.45 o 
   6   8   5      171.35      167.84     12.94 o 
   7   8   5      158.15      149.71     12.61 o 
   8   8   5      171.85      180.89     15.93 o 
  -9   9   5     1826.84     1827.22     40.58 o 
  -8   9   5      105.41       98.97     12.86 o 
  -7   9   5      399.76      393.39     20.57 o 
  -6   9   5     1183.99     1200.54     38.74 o 
  -5   9   5      178.94      200.82     10.60 o 
  -4   9   5     2046.80     2098.49     26.66 o 
  -3   9   5      936.42      886.99     15.56 o 
  -2   9   5      126.64      153.99      7.73 o 
  -1   9   5       25.07       41.76      7.92 o 
   0   9   5     3233.26     3238.98     35.95 o 
   1   9   5       23.22       36.17      5.95 o 
   2   9   5      116.55      139.00      8.59 o 
   3   9   5     2189.61     2126.64     30.01 o 
   4   9   5       55.64       48.70      8.56 o 
   5   9   5     2669.08     2545.53     37.30 o 
   6   9   5      395.69      353.61     21.41 o 
   7   9   5       41.42       36.57     12.32 o 
   8   9   5     1470.29     1555.28     33.32 o 
  -8  10   5      303.39      320.34     17.37 o 
  -7  10   5        2.53       19.03     11.15 o 
  -6  10   5     3457.99     3387.28     48.64 o 
  -5  10   5      412.80      395.83     15.13 o 
  -4  10   5       33.30       34.27      8.05 o 
  -3  10   5      606.75      582.06     13.78 o 
  -2  10   5      223.72      215.43     11.24 o 
  -1  10   5       30.61       27.60      6.97 o 
   0  10   5      160.22      167.41      8.98 o 
   1  10   5        6.66       23.99      7.12 o 
   2  10   5     1827.89     1870.46     30.82 o 
   3  10   5      137.05      155.80     11.59 o 
   4  10   5      190.95      211.51     13.25 o 
   5  10   5      536.40      469.78     33.21 o 
   6  10   5       34.69       42.70     12.13 o 
   7  10   5      309.97      316.08     17.74 o 
  -8  11   5        4.12        9.00     14.58 o 
  -7  11   5      429.58      422.45     18.30 o 
  -6  11   5        6.05       12.97     10.69 o 
  -5  11   5       14.01       18.12      9.82 o 
  -4  11   5      252.33      235.94     11.90 o 
  -3  11   5      172.19      154.23     10.14 o 
  -2  11   5        0.54       13.76      9.22 o 
  -1  11   5        1.18        9.40      7.01 o 
   0  11   5       59.57       70.57      7.86 o 
   1  11   5        2.77       24.30     12.73 o 
   2  11   5       71.70       78.26     12.01 o 
   3  11   5      326.95      286.85     16.94 o 
   4  11   5       27.78       32.69     12.45 o 
   5  11   5        5.11       -2.05     12.99 o 
   6  11   5       25.26       44.52     14.68 o 
  -7  12   5      966.72     1021.54     27.07 o 
  -6  12   5      729.48      736.89     22.89 o 
  -5  12   5       15.11       25.54     10.75 o 
  -4  12   5     1194.04     1182.11     22.99 o 
  -3  12   5     1385.53     1307.71     57.06 o 
  -2  12   5     1170.67     1147.97     20.03 o 
  -1  12   5      251.26      275.76     12.75 o 
   0  12   5      271.80      255.38     14.03 o 
   1  12   5        3.91        7.77     11.00 o 
   2  12   5     1260.64     1263.35     37.81 o 
   3  12   5      881.92      872.98     26.82 o 
   4  12   5       22.89       39.59     13.54 o 
   5  12   5      214.84      196.19     18.00 o 
   6  12   5      680.85      741.87     47.77 o 
  -6  13   5     1393.30     1367.03     31.90 o 
  -5  13   5       46.47       59.36     12.29 o 
  -4  13   5      695.40      659.93     21.06 o 
  -3  13   5       11.91        5.21     10.59 o 
  -2  13   5        0.11       17.74     11.60 o 
  -1  13   5      406.60      424.87     15.77 o 
   0  13   5      178.31      180.96     15.23 o 
   1  13   5       38.71       36.38     12.97 o 
   2  13   5      583.85      590.46     25.97 o 
   3  13   5      394.89      364.37     23.60 o 
   4  13   5       87.98       81.90     15.72 o 
   5  13   5      486.49      450.72     23.68 o 
  -5  14   5      219.29      239.46     18.75 o 
  -4  14   5       93.30      100.98     13.75 o 
  -3  14   5       58.03       56.94     12.76 o 
  -2  14   5       90.39       82.70     12.48 o 
  -1  14   5       38.09       46.15     12.22 o 
   0  14   5      477.11      505.21     22.48 o 
   1  14   5        2.32        8.64     13.29 o 
   2  14   5        6.06       -3.79     13.58 o 
   3  14   5      124.92      133.43     17.07 o 
  -3  15   5      455.22      460.73     29.25 o 
  -2  15   5       70.95       93.23     14.20 o 
  -1  15   5      253.92      251.36     19.55 o 
   0  15   5       97.56       95.28     16.30 o 
   1  15   5      434.81      450.85     23.24 o 
 -11   0   6      526.98      492.75     42.16 o 
 -10   0   6     1858.60     1920.42     54.16 o 
  -9   0   6      373.68      365.27     24.34 o 
  -8   0   6     2421.53     2400.93     45.77 o 
  -7   0   6     4742.29     4627.80     90.58 o 
  -6   0   6      413.62      396.91     12.23 o 
  -5   0   6     5078.95     4784.03     62.23 o 
  -4   0   6      224.06      175.49      6.33 o 
  -3   0   6      272.23      245.59     16.83 o 
  -2   0   6      232.17      322.41     14.42 o 
  -1   0   6     4153.78     3673.71     47.02 o 
   0   0   6     2218.95     2635.11     35.19 o 
   1   0   6    16531.20    16560.51    223.21 o 
   2   0   6     6655.94     6771.04     84.39 o 
   3   0   6     4405.37     4540.89     59.31 o 
   4   0   6    14128.58    13603.35    165.90 o 
   5   0   6      431.50      468.72     14.74 o 
   6   0   6      718.74      759.27     38.83 o 
   7   0   6      724.78      699.87     69.40 o 
   8   0   6       25.87       11.05     18.24 o 
   9   0   6      723.59      729.75     37.52 o 
 -11   1   6      559.06      571.68     24.26 o 
 -10   1   6      647.91      647.93     23.39 o 
  -9   1   6        1.60       -1.50      9.28 o 
  -8   1   6      203.76      178.57     11.07 o 
  -7   1   6      972.16      932.09     20.90 o 
  -6   1   6     1279.48     1284.12     17.11 o 
  -5   1   6     7424.11     7310.84     64.88 o 
  -4   1   6     3573.58     3566.40     35.92 o 
  -3   1   6     5730.94     6050.64     62.09 o 
  -2   1   6    12826.28    12457.68    112.99 o 
  -1   1   6     6417.94     6389.63     55.63 o 
   0   1   6      305.77      236.33      5.27 o 
   1   1   6     7108.23     7047.96     61.44 o 
   2   1   6      538.96      537.04      8.23 o 
   3   1   6     2551.14     2585.53     25.80 o 
   4   1   6      163.33      179.79      6.08 o 
   5   1   6     4535.15     4540.25     47.21 o 
   6   1   6      126.86      129.59     10.63 o 
   7   1   6     3671.17     3739.66     59.16 o 
   8   1   6      808.46      857.20     27.00 o 
   9   1   6      526.75      494.60     23.45 o 
 -11   2   6      392.24      403.27     21.59 o 
 -10   2   6     1227.32     1198.01     37.72 o 
  -9   2   6     2171.57     2127.13     38.88 o 
  -8   2   6      676.08      664.23     17.67 o 
  -7   2   6     3929.00     3888.09     41.78 o 
  -6   2   6      974.39      936.62     14.73 o 
  -5   2   6      226.87      229.73      6.78 o 
  -4   2   6       24.85       37.81      3.24 o 
  -3   2   6        0.90       10.57      3.59 o 
  -2   2   6      826.79      918.28     11.46 o 
  -1   2   6     8888.59     9562.48     81.94 o 
   0   2   6     1958.76     1868.22     19.97 o 
   1   2   6     4713.35     4751.56     42.70 o 
   2   2   6     1526.26     1431.97     17.54 o 
   3   2   6     4969.90     4871.92     48.58 o 
   4   2   6     2949.38     2969.87     32.67 o 
   5   2   6     1158.89     1116.06     19.07 o 
   6   2   6     1488.35     1510.20     30.97 o 
   7   2   6      593.26      581.45     27.01 o 
   8   2   6      546.82      523.17     28.71 o 
   9   2   6        0.84      -14.26     14.06 o 
 -11   3   6      173.30      179.19     24.39 o 
 -10   3   6      281.44      275.75     16.14 o 
  -9   3   6        8.48        6.90     11.22 o 
  -8   3   6     1783.62     1864.91     31.08 o 
  -7   3   6       38.97       35.76      6.17 o 
  -6   3   6     5585.10     5552.34     55.60 o 
  -5   3   6      293.74      260.32      6.96 o 
  -4   3   6      152.80      125.28      4.90 o 
  -3   3   6    11442.48    11117.30     95.33 o 
  -2   3   6     1634.12     1725.18     17.75 o 
  -1   3   6    20024.67    21199.20    190.47 o 
   0   3   6     1196.23     1168.12     13.28 o 
   1   3   6      723.59      834.38     10.56 o 
   2   3   6     2212.11     2063.30     23.36 o 
   3   3   6      809.83      878.58     13.55 o 
   4   3   6       40.25       42.54      6.51 o 
   5   3   6       14.47       19.46      7.46 o 
   6   3   6     1727.10     1681.62     37.81 o 
   7   3   6        3.72        9.38     10.03 o 
   8   3   6      389.53      392.10     20.42 o 
   9   3   6     1102.12     1153.68     32.50 o 
 -10   4   6      329.50      324.18     19.86 o 
  -9   4   6     2703.20     2707.20     47.76 o 
  -8   4   6      317.16      324.72     14.17 o 
  -7   4   6       63.16      100.72      7.31 o 
  -6   4   6     1086.10     1126.82     16.85 o 
  -5   4   6      952.62      929.48     14.21 o 
  -4   4   6     2151.89     2072.55     21.72 o 
  -3   4   6     3721.59     3952.85     36.74 o 
  -2   4   6        7.99       32.93      3.32 o 
  -1   4   6       80.73       59.49      4.26 o 
   0   4   6     8415.30     8313.84     72.40 o 
   1   4   6        3.29       15.34      3.96 o 
   2   4   6      876.19      851.31     12.99 o 
   3   4   6     3475.30     3351.04     35.67 o 
   4   4   6      242.42      221.56      9.35 o 
   5   4   6     4168.21     4060.58     52.56 o 
   6   4   6       23.11       22.81      8.22 o 
   7   4   6       59.58       62.09      9.77 o 
   8   4   6      431.59      482.56     19.78 o 
   9   4   6      689.08      721.87     27.40 o 
 -10   5   6        7.64      -19.58     13.06 o 
  -9   5   6      261.10      284.70     17.78 o 
  -8   5   6      130.59      150.81     14.22 o 
  -7   5   6      125.57      153.26     15.29 o 
  -6   5   6      313.60      318.86     12.06 o 
  -5   5   6      167.50      186.53      6.57 o 
  -4   5   6     1447.82     1519.04     21.17 o 
  -3   5   6      516.43      545.94      9.03 o 
  -2   5   6      408.27      443.54      8.49 o 
  -1   5   6      497.45      519.74      8.63 o 
   0   5   6      517.31      576.90     13.65 o 
   1   5   6       39.79       63.78      5.52 o 
   2   5   6      667.45      592.54     12.04 o 
   3   5   6       50.32       50.04      5.36 o 
   4   5   6       13.49       27.84      6.72 o 
   5   5   6      376.01      356.04     12.77 o 
   6   5   6      139.99      136.48     10.47 o 
   7   5   6       13.57        3.81      9.16 o 
   8   5   6        6.87       19.44     12.48 o 
   9   5   6      223.82      238.30     24.53 o 
 -10   6   6      229.99      236.22     19.08 o 
  -9   6   6      434.72      432.68     21.00 o 
  -8   6   6      492.15      489.98     21.12 o 
  -7   6   6      522.35      491.81     16.62 o 
  -6   6   6     1615.77     1616.53     24.30 o 
  -5   6   6      365.89      341.27     10.01 o 
  -4   6   6      834.84      816.43     14.17 o 
  -3   6   6        0.56        9.46      4.02 o 
  -2   6   6      188.60      207.14      6.41 o 
  -1   6   6      352.50      370.87      8.54 o 
   0   6   6     7693.68     7604.39     72.12 o 
   1   6   6      254.61      278.93      7.29 o 
   2   6   6      272.49      287.07     10.02 o 
   3   6   6     1106.76     1109.86     18.64 o 
   4   6   6       83.27       89.89      9.07 o 
   5   6   6       11.84       22.08      7.70 o 
   6   6   6      257.05      227.65     12.16 o 
   7   6   6       55.37       49.21     10.28 o 
   8   6   6        0.08       -4.09     12.23 o 
 -10   7   6      445.35      458.10     30.44 o 
  -9   7   6      234.94      233.16     17.98 o 
  -8   7   6      172.01      175.42     13.39 o 
  -7   7   6     2140.79     2131.96     34.83 o 
  -6   7   6     1287.47     1229.17     28.01 o 
  -5   7   6      102.83       92.81      7.04 o 
  -4   7   6      170.04      190.93      8.08 o 
  -3   7   6     2895.96     2745.10     34.01 o 
  -2   7   6     1108.80     1131.16     16.36 o 
  -1   7   6     5825.86     5993.96     70.65 o 
   0   7   6       85.86       97.37      5.92 o 
   1   7   6      115.14      124.52      6.56 o 
   2   7   6     2595.39     2609.51     29.89 o 
   3   7   6        4.56       11.71      6.47 o 
   4   7   6      171.52      163.51     10.06 o 
   5   7   6       69.92       73.11      9.14 o 
   6   7   6      350.05      358.45     15.79 o 
   7   7   6       97.07      118.72     12.19 o 
   8   7   6      164.99      182.60     14.29 o 
  -9   8   6     1577.26     1611.48     37.57 o 
  -8   8   6        9.04        5.53     10.69 o 
  -7   8   6     1583.23     1634.21     41.76 o 
  -6   8   6      814.71      835.00     20.28 o 
  -5   8   6        6.78        2.96      6.11 o 
  -4   8   6     1633.89     1627.79     22.19 o 
  -3   8   6      292.84      301.58      9.59 o 
  -2   8   6      644.45      670.74     15.28 o 
  -1   8   6      774.65      813.05     17.19 o 
   0   8   6      290.98      291.91      9.91 o 
   1   8   6      622.98      608.12     11.98 o 
   2   8   6      362.62      352.57     10.40 o 
   3   8   6     1649.99     1616.24     26.92 o 
   4   8   6       58.77       78.57     10.84 o 
   5   8   6      993.73     1001.30     20.92 o 
   6   8   6        3.26        0.11      9.49 o 
   7   8   6      166.42      168.65     13.37 o 
   8   8   6      387.08      341.98     19.11 o 
  -9   9   6        5.25        0.51     14.30 o 
  -8   9   6        0.52        6.85     11.44 o 
  -7   9   6        8.22        1.02     10.06 o 
  -6   9   6     1143.02     1066.29     26.35 o 
  -5   9   6      268.40      257.61     12.92 o 
  -4   9   6      245.46      265.09     10.64 o 
  -3   9   6     4059.45     4084.91     47.70 o 
  -2   9   6      230.35      222.29     13.45 o 
  -1   9   6     5387.29     5377.69     55.27 o 
   0   9   6      216.10      213.37      8.74 o 
   1   9   6     2996.04     3002.40     37.46 o 
   2   9   6        2.21        5.44      7.84 o 
   3   9   6       35.36       30.83      7.84 o 
   4   9   6        5.57       10.29      8.16 o 
   5   9   6      182.78      187.91     12.05 o 
   6   9   6      295.06      252.60     17.95 o 
   7   9   6      788.71      767.31     23.99 o 
  -8  10   6     1025.03     1087.71     27.21 o 
  -7  10   6      913.75      910.43     23.90 o 
  -6  10   6       15.75       17.43     10.06 o 
  -5  10   6     1042.41     1019.35     23.13 o 
  -4  10   6      341.00      356.54     12.55 o 
  -3  10   6       80.85      109.79      8.22 o 
  -2  10   6     2031.20     2064.87     35.53 o 
  -1  10   6     2715.52     2676.98     32.11 o 
   0  10   6       73.00       85.22      7.65 o 
   1  10   6     3768.91     3853.66     46.32 o 
   2  10   6     1180.02     1230.15     24.65 o 
   3  10   6      423.61      445.64     22.94 o 
   4  10   6     1964.52     1900.71     37.98 o 
   5  10   6      235.64      214.92     21.35 o 
   6  10   6      499.40      472.91     19.49 o 
   7  10   6     1011.50     1034.39     34.20 o 
  -7  11   6     2846.54     2813.74     45.31 o 
  -6  11   6       41.31       39.09     11.62 o 
  -5  11   6     2461.14     2428.31     38.89 o 
  -4  11   6     4737.74     4653.70     60.66 o 
  -3  11   6      231.41      229.57     10.68 o 
  -2  11   6     1389.33     1322.99     70.86 o 
  -1  11   6     1556.64     1581.87     23.40 o 
   0  11   6       74.67       74.22      9.58 o 
   1  11   6     1882.63     1951.31     32.39 o 
   2  11   6     1402.64     1305.97     30.02 o 
   3  11   6      806.70      801.25     48.42 o 
   4  11   6       27.42       20.02     12.73 o 
   5  11   6      742.81      719.06     34.42 o 
   6  11   6      268.03      256.52     19.87 o 
  -7  12   6      158.63      160.48     15.18 o 
  -6  12   6       14.73        7.08     11.49 o 
  -5  12   6     1686.60     1643.82     31.66 o 
  -4  12   6       15.41       22.55      9.90 o 
  -3  12   6      120.66      128.64     10.62 o 
  -2  12   6       21.76       21.85      9.33 o 
  -1  12   6      769.64      730.70     22.79 o 
   0  12   6      119.11      122.11     11.75 o 
   1  12   6      579.89      568.84     21.45 o 
   2  12   6      585.58      606.22     22.77 o 
   3  12   6      819.40      788.31     25.91 o 
   4  12   6     1356.51     1380.57     34.36 o 
   5  12   6      400.23      418.76     23.48 o 
  -6  13   6     1528.54     1592.93     33.56 o 
  -5  13   6      309.93      316.36     17.02 o 
  -4  13   6      215.82      219.18     22.44 o 
  -3  13   6     2317.51     2369.25     38.34 o 
  -2  13   6       83.34       85.95     11.54 o 
  -1  13   6      559.38      579.65     19.82 o 
   0  13   6      311.42      335.99     24.92 o 
   1  13   6      414.64      424.99     21.44 o 
   2  13   6      481.32      444.86     21.43 o 
   3  13   6      663.27      669.89     25.97 o 
   4  13   6       17.87       32.67     15.00 o 
  -4  14   6      792.81      813.59     31.64 o 
  -3  14   6      271.61      303.89     26.66 o 
  -2  14   6      784.87      792.12     31.11 o 
  -1  14   6      427.63      462.48     21.59 o 
   0  14   6     1866.33     1888.43     39.49 o 
   1  14   6        3.22        1.08     13.28 o 
   2  14   6      680.21      627.92     25.64 o 
   3  14   6      379.30      398.88     23.97 o 
  -2  15   6        7.00        4.47     14.77 o 
  -1  15   6       91.33      104.73     16.57 o 
   0  15   6      641.50      655.45     26.57 o 
 -11   1   7       60.47       49.11     15.38 o 
 -10   1   7       66.39       61.48     13.64 o 
  -9   1   7      226.82      233.95     15.54 o 
  -8   1   7      166.40      162.59     10.08 o 
  -7   1   7       10.40       16.22      6.77 o 
  -6   1   7      557.61      554.02     12.97 o 
  -5   1   7       99.53      100.96     10.70 o 
  -4   1   7     1072.99     1006.50     15.63 o 
  -3   1   7      515.14      511.60     12.84 o 
  -2   1   7      736.78      799.34      9.88 o 
  -1   1   7      366.34      372.27      6.95 o 
   0   1   7      989.11      789.06     10.25 o 
   1   1   7      567.47      619.82      9.70 o 
   2   1   7     2126.66     2100.87     21.71 o 
   3   1   7     1492.82     1495.40     17.20 o 
   4   1   7        0.15        2.93      4.90 o 
   5   1   7      771.15      838.78     16.72 o 
   6   1   7       32.46       34.49     11.10 o 
   7   1   7      269.61      251.55     16.91 o 
   8   1   7      139.07      117.28     16.98 o 
   9   1   7      694.97      710.04     27.95 o 
 -11   2   7      110.89      102.62     16.32 o 
 -10   2   7       15.54       26.60      9.70 o 
  -9   2   7      107.15      108.64     11.73 o 
  -8   2   7     4585.25     4540.87     53.27 o 
  -7   2   7      179.43      170.65      9.27 o 
  -6   2   7     3587.38     3515.39     45.35 o 
  -5   2   7      787.95      794.49     12.77 o 
  -4   2   7      158.02      149.06      5.59 o 
  -3   2   7    13125.23    12963.92    118.50 o 
  -2   2   7       90.32      142.59      4.45 o 
  -1   2   7      689.36      625.82      9.51 o 
   0   2   7      777.77      761.56     10.17 o 
   1   2   7      693.26      632.04      9.88 o 
   2   2   7     1253.38     1109.50     13.43 o 
   3   2   7     6554.83     6644.02     64.77 o 
   4   2   7       41.40       57.20      5.88 o 
   5   2   7       12.97       18.56      6.86 o 
   6   2   7     2605.28     2574.24     53.27 o 
   7   2   7       15.44       18.89     11.97 o 
   8   2   7     1183.80     1160.31     36.13 o 
   9   2   7       30.64       40.69     15.98 o 
 -10   3   7       67.96       89.02     14.72 o 
  -9   3   7     1509.96     1578.88     30.06 o 
  -8   3   7     1825.74     1767.27     30.08 o 
  -7   3   7       98.17      113.29      8.47 o 
  -6   3   7     2274.55     2296.84     27.14 o 
  -5   3   7      126.72      115.38      6.53 o 
  -4   3   7     1299.22     1254.66     16.36 o 
  -3   3   7     1205.01     1100.81     13.07 o 
  -2   3   7     2480.31     2426.45     23.97 o 
  -1   3   7      482.90      510.94      8.31 o 
   0   3   7    11152.96    11223.55    113.29 o 
   1   3   7      281.14      268.27     10.25 o 
   2   3   7     5242.90     5080.22     50.52 o 
   3   3   7     3638.99     3578.35     37.97 o 
   4   3   7       10.65       16.37      5.43 o 
   5   3   7     1766.28     1748.64     26.16 o 
   6   3   7      248.52      219.17     20.02 o 
   7   3   7      154.57      120.28     12.58 o 
   8   3   7      494.76      456.45     22.41 o 
   9   3   7     1085.34     1093.52     32.62 o 
 -10   4   7      405.99      450.23     22.57 o 
  -9   4   7       60.30       45.55     13.16 o 
  -8   4   7     1198.97     1156.02     32.32 o 
  -7   4   7     2477.97     2404.74     32.10 o 
  -6   4   7      867.32      869.55     14.76 o 
  -5   4   7     4512.89     4415.40     48.31 o 
  -4   4   7     6023.02     5925.48     56.95 o 
  -3   4   7      674.13      628.34     10.48 o 
  -2   4   7     4038.64     3920.19     36.60 o 
  -1   4   7       62.07       51.97      3.91 o 
   0   4   7     1840.30     1934.97     20.35 o 
   1   4   7      631.38      604.69      9.97 o 
   2   4   7      452.44      438.82      9.80 o 
   3   4   7      203.16      189.28      9.16 o 
   4   4   7      740.54      708.38     15.33 o 
   5   4   7     1735.72     1705.50     31.33 o 
   6   4   7      393.78      408.66     14.50 o 
   7   4   7      863.81      862.58     23.15 o 
   8   4   7     1378.78     1417.51     35.02 o 
 -10   5   7     2940.36     2863.63     73.36 o 
  -9   5   7       10.43       -3.37     12.66 o 
  -8   5   7     3713.31     3697.11     58.39 o 
  -7   5   7      177.85      196.55     17.11 o 
  -6   5   7       99.01      113.37      8.11 o 
  -5   5   7     2103.28     2016.94     24.41 o 
  -4   5   7      973.86      975.22     14.11 o 
  -3   5   7      102.27      113.27      5.64 o 
  -2   5   7     1060.02     1084.47     13.69 o 
  -1   5   7    11121.37    10851.59     94.06 o 
   0   5   7      561.14      623.45     10.16 o 
   1   5   7    21228.36    21538.06    182.17 o 
   2   5   7     7981.21     7898.32     82.43 o 
   3   5   7      705.56      722.25     13.35 o 
   4   5   7     5258.49     5085.13     57.77 o 
   5   5   7        7.68        7.96      8.41 o 
   6   5   7     1395.60     1359.70     28.45 o 
   7   5   7       59.18       77.70     12.50 o 
   8   5   7      163.00      182.79     15.83 o 
 -10   6   7      717.35      728.81     27.69 o 
  -9   6   7      369.70      371.02     20.44 o 
  -8   6   7       71.54       67.31     13.27 o 
  -7   6   7     3787.87     3802.83     51.54 o 
  -6   6   7      872.68      856.79     17.17 o 
  -5   6   7     2154.85     2140.76     30.97 o 
  -4   6   7     5239.58     5007.71     54.00 o 
  -3   6   7     1861.30     1925.48     25.60 o 
  -2   6   7     6649.14     6579.52     90.42 o 
  -1   6   7      101.13      114.88      5.55 o 
   0   6   7      342.65      319.74      7.93 o 
   1   6   7      718.50      697.83     12.68 o 
   2   6   7      454.01      455.98     10.90 o 
   3   6   7        2.97        4.80      6.42 o 
   4   6   7      386.55      369.43     16.66 o 
   5   6   7      679.96      671.98     17.34 o 
   6   6   7      817.88      797.98     19.63 o 
   7   6   7     1710.38     1774.90     30.42 o 
   8   6   7      354.74      361.24     19.36 o 
  -9   7   7     1470.56     1466.25     35.27 o 
  -8   7   7      319.26      334.14     18.63 o 
  -7   7   7       94.70      100.22     10.96 o 
  -6   7   7      770.46      767.65     19.24 o 
  -5   7   7      396.61      404.04     12.64 o 
  -4   7   7      322.00      310.51      9.75 o 
  -3   7   7      710.80      710.43     14.61 o 
  -2   7   7     1010.23     1016.87     24.68 o 
  -1   7   7     3967.02     3945.92     41.46 o 
   0   7   7     4074.53     3942.74     40.99 o 
   1   7   7     2545.61     2476.88     28.80 o 
   2   7   7       35.32       48.04      9.55 o 
   3   7   7     4558.17     4544.82     52.61 o 
   4   7   7     1410.25     1418.23     25.71 o 
   5   7   7      530.40      551.14     16.52 o 
   6   7   7      429.19      422.25     15.93 o 
   7   7   7       81.19       71.05     11.77 o 
   8   7   7       55.59       37.14     15.86 o 
  -9   8   7     1049.44     1001.20     30.25 o 
  -8   8   7     1273.72     1303.26     32.33 o 
  -7   8   7      210.32      217.18     13.81 o 
  -6   8   7     3015.36     2948.89     43.15 o 
  -5   8   7     1022.80     1053.98     19.78 o 
  -4   8   7      590.25      614.08     13.57 o 
  -3   8   7     1619.53     1531.97     23.17 o 
  -2   8   7       42.38       57.33      6.40 o 
  -1   8   7     4264.84     4345.43     45.76 o 
   0   8   7     1144.85     1168.17     17.67 o 
   1   8   7     1016.99      965.11     16.10 o 
   2   8   7     1149.24     1173.92     20.11 o 
   3   8   7      503.24      504.71     14.32 o 
   4   8   7      994.42      958.22     22.01 o 
   5   8   7       28.95       27.21      9.08 o 
   6   8   7     1495.33     1443.47     26.88 o 
   7   8   7      113.25      112.96     12.88 o 
  -9   9   7      246.80      200.73     18.96 o 
  -8   9   7      240.51      255.29     18.65 o 
  -7   9   7      135.80      140.69     12.82 o 
  -6   9   7       52.79       60.22     10.57 o 
  -5   9   7     2681.79     2673.70     55.67 o 
  -4   9   7       97.02      126.08      9.46 o 
  -3   9   7     2019.57     2021.77     33.63 o 
  -2   9   7     1076.63     1083.54     17.84 o 
  -1   9   7      703.46      683.56     15.56 o 
   0   9   7     1569.65     1584.02     24.25 o 
   1   9   7       80.86       67.83      7.87 o 
   2   9   7      287.48      282.44     13.10 o 
   3   9   7     1752.82     1724.12     29.11 o 
   4   9   7       68.41       77.85      9.91 o 
   5   9   7     1447.26     1426.39     26.13 o 
   6   9   7      149.79      150.55     12.89 o 
   7   9   7        1.97       -0.98     12.81 o 
  -8  10   7      491.23      485.76     23.15 o 
  -7  10   7       16.40       19.03     11.60 o 
  -6  10   7     1629.36     1632.81     30.91 o 
  -5  10   7      317.05      321.87     15.25 o 
  -4  10   7        1.71        6.60      8.08 o 
  -3  10   7     2266.80     2263.72     52.39 o 
  -2  10   7      139.85      159.26      9.10 o 
  -1  10   7      380.12      349.67     12.37 o 
   0  10   7      216.44      262.30     11.37 o 
   1  10   7      580.82      542.15     17.92 o 
   2  10   7      220.04      225.96     14.34 o 
   3  10   7      214.92      214.99     13.44 o 
   4  10   7       11.31       22.72     10.65 o 
   5  10   7       76.80       59.18     14.18 o 
   6  10   7      751.15      690.55     23.31 o 
  -7  11   7      216.48      197.81     16.67 o 
  -6  11   7      267.53      294.27     16.35 o 
  -5  11   7       79.94       85.77     12.05 o 
  -4  11   7      271.91      297.92     18.05 o 
  -3  11   7       12.95       21.48      8.56 o 
  -2  11   7       49.55       37.24     10.83 o 
  -1  11   7      151.00      147.67     10.43 o 
   0  11   7      749.08      720.43     17.24 o 
   1  11   7      217.07      232.29     14.35 o 
   2  11   7        4.69       -6.65      9.64 o 
   3  11   7      112.42      100.57     14.05 o 
   4  11   7      321.16      308.92     18.87 o 
   5  11   7       70.35       57.67     15.00 o 
  -6  12   7      747.69      821.70     24.48 o 
  -5  12   7      144.80      135.15     13.39 o 
  -4  12   7       18.32       26.30     11.09 o 
  -3  12   7     2397.17     2357.58     34.57 o 
  -2  12   7      819.09      844.23     24.31 o 
  -1  12   7      480.27      513.23     17.88 o 
   0  12   7      436.55      444.63     22.14 o 
   1  12   7      788.00      794.41     24.61 o 
   2  12   7      506.32      520.32     22.10 o 
   3  12   7     1044.85     1070.51     31.93 o 
   4  12   7        2.94       12.38     13.91 o 
   5  12   7      341.33      343.15     29.95 o 
  -5  13   7      880.16      894.29     25.47 o 
  -4  13   7     1803.14     1777.33     33.82 o 
  -3  13   7      118.21      122.94     14.63 o 
  -2  13   7      348.89      383.91     17.47 o 
  -1  13   7      275.34      275.08     15.45 o 
   0  13   7      494.03      584.64     23.54 o 
   1  13   7       11.30       17.80     13.06 o 
   2  13   7      234.40      239.50     18.39 o 
   3  13   7      574.44      555.28     24.62 o 
   4  13   7      368.69      349.17     26.23 o 
  -4  14   7       90.27      125.76     19.60 o 
  -3  14   7      397.26      368.72     31.26 o 
  -2  14   7      181.38      174.61     19.88 o 
  -1  14   7      277.93      300.34     19.36 o 
   0  14   7      106.39      119.43     16.22 o 
   1  14   7       42.90       54.06     15.36 o 
   2  14   7      296.69      276.84     19.99 o 
 -11   0   8      681.14      606.99     35.84 o 
 -10   0   8     2286.90     2311.93    113.20 o 
  -9   0   8       28.21       40.32     13.12 o 
  -8   0   8      249.84      259.13     23.13 o 
  -7   0   8       26.89       29.92      9.97 o 
  -6   0   8     4551.62     4394.59     70.46 o 
  -5   0   8     2375.80     2262.98     40.72 o 
  -4   0   8    11731.32    11799.34    167.21 o 
  -3   0   8      624.20      718.65     18.01 o 
  -2   0   8      367.59      349.81      9.40 o 
  -1   0   8    20920.72    20415.93    243.40 o 
   0   0   8     2544.29     2525.97     35.48 o 
   1   0   8     5571.66     5110.02     75.69 o 
   2   0   8      400.11      324.45     19.26 o 
   3   0   8     1671.96     1736.99     27.79 o 
   4   0   8     3396.44     3262.14     56.24 o 
   5   0   8        2.83       16.64     10.30 o 
   6   0   8      335.76      259.06     22.46 o 
   7   0   8       11.35       -9.54     17.95 o 
   8   0   8      382.75      444.14     32.24 o 
 -10   1   8      921.30      921.34     31.11 o 
  -9   1   8      400.94      402.53     16.46 o 
  -8   1   8     1401.58     1424.64     23.89 o 
  -7   1   8     3640.09     3645.49     43.81 o 
  -6   1   8     3310.02     3240.61     38.99 o 
  -5   1   8     4916.20     4813.10     52.98 o 
  -4   1   8     9754.80     9659.37     98.03 o 
  -3   1   8      138.08      148.56      5.47 o 
  -2   1   8     4152.59     4240.87     41.50 o 
  -1   1   8     2227.89     2434.87     24.16 o 
   0   1   8      543.35      583.74      9.21 o 
   1   1   8      144.37      126.95      6.51 o 
   2   1   8     9009.77     8992.20     78.98 o 
   3   1   8       32.93       38.31      5.32 o 
   4   1   8     4168.71     4100.00     47.78 o 
   5   1   8     4733.09     4741.90     55.06 o 
   6   1   8      739.00      745.71     20.46 o 
   7   1   8     2394.96     2500.81     46.41 o 
   8   1   8      137.05      133.40     16.80 o 
 -10   2   8      242.27      236.47     15.61 o 
  -9   2   8       88.22       89.32     11.76 o 
  -8   2   8       85.44       78.73      9.08 o 
  -7   2   8     2229.82     2176.43     29.89 o 
  -6   2   8      591.42      589.28     13.90 o 
  -5   2   8       57.35       72.37      6.47 o 
  -4   2   8     2733.88     2745.62     29.66 o 
  -3   2   8     3417.26     3344.65     34.49 o 
  -2   2   8     1422.48     1387.63     17.58 o 
  -1   2   8     4719.67     4752.71     44.64 o 
   0   2   8     2366.70     2174.52     22.32 o 
   1   2   8     9419.63     9624.32     89.52 o 
   2   2   8     2018.03     2023.11     23.91 o 
   3   2   8     1426.57     1375.27     18.79 o 
   4   2   8      298.17      273.87     10.74 o 
   5   2   8      583.51      593.63     19.17 o 
   6   2   8       11.38       14.55     11.55 o 
   7   2   8      115.78      162.34     20.15 o 
   8   2   8        5.23       10.91     14.36 o 
 -10   3   8      435.77      425.48     21.58 o 
  -9   3   8     1134.23     1109.90     25.30 o 
  -8   3   8     1506.63     1513.27     24.94 o 
  -7   3   8       14.92       27.00      7.40 o 
  -6   3   8     4660.32     4584.53     57.02 o 
  -5   3   8      809.71      873.28     14.04 o 
  -4   3   8       79.83       87.19      6.24 o 
  -3   3   8     5582.80     5410.92     53.03 o 
  -2   3   8      531.29      536.98      8.84 o 
  -1   3   8      221.61      165.52      5.91 o 
   0   3   8       57.67       70.86      4.65 o 
   1   3   8     1174.28     1083.47     14.59 o 
   2   3   8      313.85      315.42      9.48 o 
   3   3   8     3828.49     3856.64     41.06 o 
   4   3   8      648.59      679.33     15.29 o 
   5   3   8        9.52       10.77      7.44 o 
   6   3   8     2641.83     2564.63     45.30 o 
   7   3   8       97.12       72.47     12.52 o 
   8   3   8      515.72      481.53     23.95 o 
 -10   4   8       40.79       33.52     14.87 o 
  -9   4   8     3166.50     3112.26     53.51 o 
  -8   4   8      262.90      318.67     19.23 o 
  -7   4   8      137.57      134.69      9.22 o 
  -6   4   8      416.59      432.57     12.58 o 
  -5   4   8     4039.93     3836.87     40.56 o 
  -4   4   8       53.82       50.25      5.16 o 
  -3   4   8      322.24      279.50     12.00 o 
  -2   4   8     4207.76     4277.13     39.99 o 
  -1   4   8      158.49      114.00      5.88 o 
   0   4   8     3336.43     3191.72     31.13 o 
   1   4   8      158.72      176.55      8.54 o 
   2   4   8       12.01       15.40      5.15 o 
   3   4   8     7944.04     7849.25     76.58 o 
   4   4   8      387.33      371.89     12.49 o 
   5   4   8     1518.48     1487.74     24.61 o 
   6   4   8       11.99       23.52     10.53 o 
   7   4   8       11.96        4.86     11.43 o 
   8   4   8      117.89      110.93     16.88 o 
 -10   5   8       37.88       36.92     14.97 o 
  -9   5   8      311.13      263.84     18.87 o 
  -8   5   8      561.34      524.51     21.14 o 
  -7   5   8      272.18      276.64     13.29 o 
  -6   5   8      124.92      104.34      9.70 o 
  -5   5   8        3.99        3.83      5.12 o 
  -4   5   8       27.54       21.67      5.05 o 
  -3   5   8       13.77       16.04      4.61 o 
  -2   5   8       61.04       75.90      4.80 o 
  -1   5   8       22.56       43.45      5.09 o 
   0   5   8        6.73       27.30      4.29 o 
   1   5   8      403.62      406.62     15.38 o 
   2   5   8       70.47       69.20      6.05 o 
   3   5   8       40.41       51.01      6.40 o 
   4   5   8       34.83       46.12      8.01 o 
   5   5   8       48.57       44.63      8.91 o 
   6   5   8       29.14       30.78      9.72 o 
   7   5   8        3.31        5.88     11.92 o 
   8   5   8      342.01      357.43     22.11 o 
 -10   6   8       35.03       40.31     15.59 o 
  -9   6   8      909.34      863.36     31.49 o 
  -8   6   8      143.33      157.25     15.41 o 
  -7   6   8      298.90      277.84     20.37 o 
  -6   6   8      444.77      569.68     14.81 o 
  -5   6   8       39.93       50.15      7.17 o 
  -4   6   8       40.90       62.88      6.97 o 
  -3   6   8       11.01       18.00      5.10 o 
  -2   6   8      129.70      130.46      8.96 o 
  -1   6   8      579.97      593.30     10.57 o 
   0   6   8     1636.09     1635.27     19.19 o 
   1   6   8      864.08      912.20     14.98 o 
   2   6   8       16.75       44.05      9.56 o 
   3   6   8     2061.12     1986.27     28.27 o 
   4   6   8      253.61      257.98     11.77 o 
   5   6   8      381.96      412.48     18.12 o 
   6   6   8       89.73       92.16     10.98 o 
   7   6   8      576.98      508.17     20.65 o 
   8   6   8      456.63      436.15     23.04 o 
  -9   7   8       72.41       99.30     16.46 o 
  -8   7   8      786.90      776.69     36.31 o 
  -7   7   8      608.42      529.97     20.94 o 
  -6   7   8     1320.32     1375.83     23.24 o 
  -5   7   8      210.37      258.52     12.98 o 
  -4   7   8      389.30      340.64     15.59 o 
  -3   7   8     1727.61     1606.13     41.17 o 
  -2   7   8      222.29      253.42     11.44 o 
  -1   7   8     3285.43     3308.55     36.25 o 
   0   7   8      224.82      225.10      8.35 o 
   1   7   8     3595.97     3470.63     38.01 o 
   2   7   8       45.16       63.50      6.72 o 
   3   7   8      762.48      759.66     16.92 o 
   4   7   8      138.25      151.69     10.65 o 
   5   7   8       26.08       24.00      9.45 o 
   6   7   8      883.57      892.95     21.69 o 
   7   7   8      202.56      240.55     16.86 o 
  -9   8   8     1048.06     1015.61     31.02 o 
  -8   8   8       10.31       12.68     13.25 o 
  -7   8   8     1601.72     1515.76     37.07 o 
  -6   8   8       26.63       32.77      9.72 o 
  -5   8   8        7.34       20.42      7.65 o 
  -4   8   8        0.03        0.76      5.24 o 
  -3   8   8      213.34      196.01      8.77 o 
  -2   8   8      436.59      466.79     11.95 o 
  -1   8   8      223.33      219.71      8.91 o 
   0   8   8     2098.06     2101.79     31.91 o 
   1   8   8     2780.47     2856.19     36.29 o 
   2   8   8        8.52       10.68      7.30 o 
   3   8   8     1489.66     1472.41     28.90 o 
   4   8   8      140.84      137.63     13.19 o 
   5   8   8      873.70      856.34     20.87 o 
   6   8   8       41.62       43.29     11.27 o 
   7   8   8       40.18       36.93     12.11 o 
  -8   9   8      330.55      359.94     20.86 o 
  -7   9   8     1405.99     1382.50     32.99 o 
  -6   9   8      629.93      581.84     19.68 o 
  -5   9   8     1238.95     1209.87     28.34 o 
  -4   9   8      802.33      811.70     17.92 o 
  -3   9   8      459.00      490.82     14.55 o 
  -2   9   8       10.14       26.37      7.32 o 
  -1   9   8       54.11       63.36      7.37 o 
   0   9   8      114.68      119.49      9.03 o 
   1   9   8        9.97       11.30      7.38 o 
   2   9   8      482.55      478.94     16.37 o 
   3   9   8      107.24      102.04     11.17 o 
   4   9   8      216.43      211.64     17.09 o 
   5   9   8     1091.35     1048.38     23.22 o 
   6   9   8      505.01      559.30     19.35 o 
  -8  10   8       66.38       56.01     16.60 o 
  -7  10   8       13.95       18.33     13.35 o 
  -6  10   8      310.66      316.40     24.57 o 
  -5  10   8      604.05      611.18     19.15 o 
  -4  10   8     2527.95     2628.64     36.35 o 
  -3  10   8       43.07       69.35      9.41 o 
  -2  10   8     1570.51     1504.89     22.73 o 
  -1  10   8     4510.93     4273.20     51.09 o 
   0  10   8      328.41      353.63     13.09 o 
   1  10   8     5055.67     4987.86     64.07 o 
   2  10   8       16.95       38.98      9.96 o 
   3  10   8      805.55      827.88     24.53 o 
   4  10   8      745.22      759.32     22.38 o 
   5  10   8       13.38       18.06     13.57 o 
   6  10   8        9.60       -8.11     14.61 o 
  -7  11   8     1861.15     1754.22     55.67 o 
  -6  11   8      103.80       95.03     12.77 o 
  -5  11   8     1314.18     1327.72     28.05 o 
  -4  11   8     1195.93     1271.97     26.38 o 
  -3  11   8       66.76       77.33     10.02 o 
  -2  11   8     3495.36     3576.34     41.97 o 
  -1  11   8       13.58       11.65      6.75 o 
   0  11   8      422.05      416.50     14.67 o 
   1  11   8     2129.81     2109.50     35.04 o 
   2  11   8     1550.64     1471.98     31.94 o 
   3  11   8        7.26       18.02     12.99 o 
   4  11   8      996.44      960.09     29.09 o 
   5  11   8     1079.13     1072.57     51.70 o 
  -6  12   8      848.76      858.51     24.65 o 
  -5  12   8        4.61       12.42     11.90 o 
  -4  12   8     1528.77     1628.01     35.39 o 
  -3  12   8      298.45      308.04     23.13 o 
  -2  12   8      325.20      356.84     22.49 o 
  -1  12   8     3095.58     3197.13     42.57 o 
   0  12   8       44.55       52.81     11.22 o 
   1  12   8     2042.46     2010.39     45.48 o 
   2  12   8      378.53      365.85     22.74 o 
   3  12   8       61.62       57.79     14.77 o 
   4  12   8      255.43      295.90     20.38 o 
  -5  13   8        8.16        4.21     12.57 o 
  -4  13   8       80.19      106.52     13.97 o 
  -3  13   8     1119.22     1116.69     35.61 o 
  -2  13   8      136.08      145.39     15.64 o 
  -1  13   8       66.52      102.54     16.62 o 
   0  13   8       90.41      131.61     15.38 o 
   1  13   8       74.19       79.43     15.02 o 
   2  13   8       93.40       59.14     15.21 o 
   3  13   8        9.68        8.14     14.73 o 
  -3  14   8      987.28      979.40     35.36 o 
  -2  14   8     1123.55     1118.39     40.24 o 
  -1  14   8       93.34       67.22     15.14 o 
   0  14   8     1225.39     1220.99     35.33 o 
   1  14   8       23.65       26.50     15.04 o 
 -10   1   9      182.84      163.27     20.37 o 
  -9   1   9     1399.08     1387.95     25.30 o 
  -8   1   9        0.92        3.67      7.79 o 
  -7   1   9      470.72      416.07     14.79 o 
  -6   1   9     1450.43     1438.40     22.31 o 
  -5   1   9     3435.49     3400.02     40.17 o 
  -4   1   9      552.08      599.30     12.96 o 
  -3   1   9     2032.86     2069.48     25.42 o 
  -2   1   9     1241.47     1270.45     14.95 o 
  -1   1   9      166.70      168.08      5.62 o 
   0   1   9     2275.02     2323.25     23.99 o 
   1   1   9       95.99      129.51      5.87 o 
   2   1   9      146.38      131.84      6.70 o 
   3   1   9       80.04      105.52      6.80 o 
   4   1   9      635.64      678.30     15.65 o 
   5   1   9      632.23      607.61     17.91 o 
   6   1   9      129.63      124.02     14.41 o 
   7   1   9      306.29      312.01     19.95 o 
   8   1   9      142.26      153.78     18.48 o 
 -10   2   9      127.13      123.59     13.85 o 
  -9   2   9       16.60       16.62     10.46 o 
  -8   2   9      990.93      949.22     19.63 o 
  -7   2   9      819.23      818.11     17.25 o 
  -6   2   9     7010.06     6926.67     74.46 o 
  -5   2   9       16.43       16.73      5.90 o 
  -4   2   9       11.81       26.64      5.59 o 
  -3   2   9     8882.36     8889.56     90.78 o 
  -2   2   9      540.69      567.16      9.87 o 
  -1   2   9        1.69        7.47      3.62 o 
   0   2   9      460.37      509.09      9.36 o 
   1   2   9     3103.40     2864.89     28.78 o 
   2   2   9      556.79      553.67     11.60 o 
   3   2   9     2378.75     2246.58     27.17 o 
   4   2   9     1429.94     1387.78     22.56 o 
   5   2   9       47.98       40.80      9.91 o 
   6   2   9     2200.05     2172.08     36.51 o 
   7   2   9       10.87      -10.39     13.65 o 
   8   2   9      610.28      581.62     29.78 o 
 -10   3   9        7.40        7.84     13.81 o 
  -9   3   9     1024.31     1022.02     28.05 o 
  -8   3   9      641.74      644.58     17.09 o 
  -7   3   9       34.21       42.33      7.78 o 
  -6   3   9        1.16        7.56      6.67 o 
  -5   3   9     2523.21     2509.63     31.85 o 
  -4   3   9      550.63      522.16     10.86 o 
  -3   3   9     1953.20     1887.47     22.68 o 
  -2   3   9     7614.08     7668.65     68.10 o 
  -1   3   9     1691.37     1699.14     19.05 o 
   0   3   9     4323.68     4317.91     40.66 o 
   1   3   9      168.17      178.30      7.27 o 
   2   3   9      827.36      804.27     14.14 o 
   3   3   9     3074.44     2993.54     34.04 o 
   4   3   9     1246.39     1248.52     21.34 o 
   5   3   9      314.80      314.91     14.74 o 
   6   3   9      108.67       94.89     12.18 o 
   7   3   9      329.92      340.88     20.38 o 
   8   3   9        4.77       19.85     15.77 o 
 -10   4   9      109.05      102.33     16.11 o 
  -9   4   9     1035.68     1017.89     36.60 o 
  -8   4   9     1728.74     1723.06     35.66 o 
  -7   4   9     1883.06     2011.64     32.86 o 
  -6   4   9     1389.84     1310.44     23.59 o 
  -5   4   9     1149.61     1145.59     19.03 o 
  -4   4   9     2759.07     2791.57     31.32 o 
  -3   4   9      321.54      329.74      9.18 o 
  -2   4   9      651.73      668.79     13.69 o 
  -1   4   9      424.63      425.53      9.10 o 
   0   4   9      352.37      373.12     10.15 o 
   1   4   9     1008.14     1015.62     15.58 o 
   2   4   9     1169.51     1128.91     17.14 o 
   3   4   9     2097.79     2083.53     26.21 o 
   4   4   9     2354.79     2279.12     31.60 o 
   5   4   9     3301.66     3282.27     47.31 o 
   6   4   9      110.97      118.24     14.53 o 
   7   4   9     1092.29     1128.21     27.99 o 
   8   4   9      431.85      439.10     29.50 o 
 -10   5   9      419.22      467.87     23.66 o 
  -9   5   9       74.88       86.35     14.98 o 
  -8   5   9      682.67      725.27     29.20 o 
  -7   5   9        7.30        6.09      9.04 o 
  -6   5   9     2542.41     2535.56     37.79 o 
  -5   5   9       57.65       66.09      8.45 o 
  -4   5   9     3642.23     3565.03     47.07 o 
  -3   5   9     3481.63     3658.65     38.87 o 
  -2   5   9     1814.27     1836.72     22.07 o 
  -1   5   9    10980.51    10684.66     93.59 o 
   0   5   9       46.35       43.04      4.88 o 
   1   5   9     2753.31     2700.45     33.55 o 
   2   5   9      910.61      861.86     15.13 o 
   3   5   9      126.66      128.01      9.08 o 
   4   5   9     2613.85     2609.97     35.29 o 
   5   5   9      165.64      183.98     13.81 o 
   6   5   9        9.87       15.87     11.51 o 
   7   5   9      109.35       92.91     14.20 o 
  -9   6   9      792.36      826.40     27.78 o 
  -8   6   9      430.74      449.24     21.14 o 
  -7   6   9     6828.63     6695.22     93.44 o 
  -6   6   9      523.93      508.30     16.89 o 
  -5   6   9     1415.15     1384.35     28.66 o 
  -4   6   9      978.80     1033.17     18.52 o 
  -3   6   9       94.31       99.02      8.08 o 
  -2   6   9     1461.20     1510.18     21.79 o 
  -1   6   9      547.27      500.96     10.23 o 
   0   6   9      432.87      437.81     11.04 o 
   1   6   9      349.23      330.63     11.10 o 
   2   6   9     3833.45     3838.70     41.94 o 
   3   6   9     4093.49     4028.83     56.05 o 
   4   6   9      401.46      391.56     14.14 o 
   5   6   9     4127.28     4086.67     51.20 o 
   6   6   9       25.81       15.65     12.07 o 
   7   6   9     1297.31     1390.49     31.79 o 
  -9   7   9       44.95       41.81     15.34 o 
  -8   7   9       16.54       25.74     13.29 o 
  -7   7   9      667.31      616.52     22.77 o 
  -6   7   9       41.00       42.72      9.86 o 
  -5   7   9     1375.02     1292.83     40.25 o 
  -4   7   9      820.76      867.17     17.88 o 
  -3   7   9     1901.28     1877.53     26.96 o 
  -2   7   9     1768.28     1697.49     29.33 o 
  -1   7   9     1660.60     1736.82     22.79 o 
   0   7   9     1554.49     1542.55     21.10 o 
   1   7   9     2823.49     2852.57     33.10 o 
   2   7   9     1516.45     1510.50     24.02 o 
   3   7   9      621.87      634.64     18.50 o 
   4   7   9        8.07       10.76      8.66 o 
   5   7   9       73.63       91.61     11.72 o 
   6   7   9       35.83       48.79     11.25 o 
   7   7   9      144.60      139.95     15.66 o 
  -9   8   9     1341.55     1307.96     35.57 o 
  -8   8   9     1292.64     1323.09     33.66 o 
  -7   8   9       30.47       25.30     12.62 o 
  -6   8   9     1129.20     1152.08     34.99 o 
  -5   8   9      742.62      722.91     19.53 o 
  -4   8   9      152.74      141.50      9.81 o 
  -3   8   9       96.79      117.39     10.02 o 
  -2   8   9      728.52      712.72     15.46 o 
  -1   8   9        4.46       10.96      6.95 o 
   0   8   9     1212.41     1177.83     20.65 o 
   1   8   9     1351.11     1290.02     23.46 o 
   2   8   9      453.66      491.91     19.46 o 
   3   8   9     2515.55     2471.71     34.54 o 
   4   8   9       24.37       11.15      7.83 o 
   5   8   9      664.50      664.02     28.13 o 
   6   8   9     1280.43     1329.49     28.31 o 
  -8   9   9      884.46      875.91     29.01 o 
  -7   9   9      269.77      248.97     17.77 o 
  -6   9   9       32.79       58.62     13.12 o 
  -5   9   9     2905.09     2758.54     37.64 o 
  -4   9   9       32.03       15.82      7.34 o 
  -3   9   9     2018.75     1990.62     29.50 o 
  -2   9   9      211.16      208.63      9.82 o 
  -1   9   9      111.80      120.09      9.43 o 
   0   9   9     4162.78     4126.77     54.51 o 
   1   9   9       15.00       14.70      9.16 o 
   2   9   9      125.81      138.11     11.61 o 
   3   9   9      907.14      911.03     22.45 o 
   4   9   9       43.01       52.63     13.02 o 
   5   9   9      631.00      653.35     19.65 o 
   6   9   9      248.94      228.39     15.11 o 
  -7  10   9       91.19      105.60     16.00 o 
  -6  10   9       52.56       37.60     13.07 o 
  -5  10   9       10.97       22.14     10.74 o 
  -4  10   9       33.16       47.15     10.49 o 
  -3  10   9       63.15       82.14      9.74 o 
  -2  10   9      927.12      905.62     21.94 o 
  -1  10   9       79.63       97.18      9.57 o 
   0  10   9      281.31      294.49     14.29 o 
   1  10   9     1034.27     1020.31     42.94 o 
   2  10   9       12.19       -4.86      9.74 o 
   3  10   9        9.75        4.10     11.96 o 
   4  10   9       60.36       72.43     12.98 o 
   5  10   9        6.24      -12.55     13.91 o 
  -7  11   9      149.04      147.79     17.23 o 
  -6  11   9      165.54      167.85     18.93 o 
  -5  11   9       54.72       45.79     13.37 o 
  -4  11   9      656.32      660.57     18.47 o 
  -3  11   9       23.05        4.00     10.33 o 
  -2  11   9       35.82       28.62     10.46 o 
  -1  11   9        4.28        6.45      9.02 o 
   0  11   9        1.88        8.08     10.09 o 
   1  11   9      258.14      252.14     14.55 o 
   2  11   9       41.38       59.89     11.89 o 
   3  11   9       59.41       60.59     13.29 o 
   4  11   9       58.53       39.22     14.60 o 
  -6  12   9       36.25       23.48     15.07 o 
  -5  12   9       22.37       38.53     14.39 o 
  -4  12   9       34.33       27.65     11.95 o 
  -3  12   9     1392.03     1425.91     33.19 o 
  -2  12   9      478.00      522.06     19.54 o 
  -1  12   9      245.16      229.17     15.85 o 
   0  12   9      179.09      187.90     14.13 o 
   1  12   9      909.96      937.30     39.11 o 
   2  12   9     1071.97     1038.62     29.80 o 
   3  12   9      735.83      720.30     26.51 o 
  -4  13   9      251.51      231.97     18.25 o 
  -3  13   9      393.76      412.63     18.90 o 
  -2  13   9       99.69      114.28     13.81 o 
  -1  13   9       83.27       82.38     17.69 o 
   0  13   9      891.53      964.85     33.34 o 
   1  13   9       27.53       26.80     14.64 o 
   2  13   9       28.70       31.13     14.72 o 
 -10   0  10     1153.96     1092.10     41.68 o 
  -9   0  10      621.72      620.03     38.49 o 
  -8   0  10       79.98       93.36     13.54 o 
  -7   0  10       38.90       34.60     11.32 o 
  -6   0  10     1776.01     1672.73     35.32 o 
  -5   0  10      235.69      231.74     14.29 o 
  -4   0  10    48076.41    47385.02    694.33 o 
  -3   0  10      139.48      145.87     16.48 o 
  -2   0  10     7678.11     7659.83     96.31 o 
  -1   0  10     9366.88     9382.84    116.55 o 
   0   0  10      135.39      142.16      8.48 o 
   1   0  10     6203.94     6103.82     79.19 o 
   2   0  10       81.26       93.10     10.71 o 
   3   0  10       15.17        4.04      9.32 o 
   4   0  10       84.62       88.54     17.85 o 
   5   0  10     1202.75     1149.37     31.30 o 
   6   0  10      901.49      926.79     48.20 o 
   7   0  10       40.57       71.41     32.03 o 
   8   0  10     2522.84     2658.50    119.88 o 
 -10   1  10     1798.14     1828.17     40.74 o 
  -9   1  10     1358.42     1283.26     27.30 o 
  -8   1  10      822.37      827.03     18.95 o 
  -7   1  10     1978.65     1947.24     28.68 o 
  -6   1  10       26.15       22.58      7.15 o 
  -5   1  10     1752.93     1717.60     24.76 o 
  -4   1  10       57.90       73.58      7.04 o 
  -3   1  10     1102.71     1129.70     20.00 o 
  -2   1  10        1.83        3.56      4.29 o 
  -1   1  10     1619.54     1604.72     18.43 o 
   0   1  10     1643.85     1637.59     18.98 o 
   1   1  10      840.40      821.44     13.27 o 
   2   1  10     8182.18     8028.16     77.93 o 
   3   1  10      637.66      656.99     15.37 o 
   4   1  10     1598.40     1565.49     24.88 o 
   5   1  10     1457.85     1361.07     26.88 o 
   6   1  10      167.41      141.84     15.35 o 
   7   1  10      833.25      883.28     28.59 o 
 -10   2  10        0.81       -6.00     13.69 o 
  -9   2  10       27.33       22.34     10.88 o 
  -8   2  10      442.39      441.08     26.24 o 
  -7   2  10      916.45      886.42     18.49 o 
  -6   2  10     4750.11     4608.20     53.05 o 
  -5   2  10      225.90      237.56      9.93 o 
  -4   2  10     1807.64     1752.04     29.19 o 
  -3   2  10     2310.36     2401.70     33.39 o 
  -2   2  10     6562.78     6496.15     63.26 o 
  -1   2  10      883.23      834.66     12.33 o 
   0   2  10     2903.55     2983.74     30.15 o 
   1   2  10     1558.20     1528.83     21.96 o 
   2   2  10       25.90       14.95      6.37 o 
   3   2  10        1.58        6.01      6.00 o 
   4   2  10       98.22      107.34      9.22 o 
   5   2  10      130.98      138.40     13.76 o 
   6   2  10     2168.09     2155.94     37.35 o 
   7   2  10      700.81      739.82     38.38 o 
 -10   3  10      252.35      251.09     19.08 o 
  -9   3  10      151.78      144.34     15.61 o 
  -8   3  10     2282.92     2281.96     37.03 o 
  -7   3  10       46.23       49.93      8.43 o 
  -6   3  10     1713.67     1670.52     25.25 o 
  -5   3  10      222.10      256.04     12.11 o 
  -4   3  10       67.52       89.01      9.81 o 
  -3   3  10     1684.49     1660.13     21.22 o 
  -2   3  10     4024.44     4110.55     42.60 o 
  -1   3  10       85.28      101.55      5.83 o 
   0   3  10      496.39      492.38      9.94 o 
   1   3  10     5012.79     4982.54     50.96 o 
   2   3  10       23.05       23.59      5.98 o 
   3   3  10     2275.74     2196.53     27.58 o 
   4   3  10      851.07      790.66     25.23 o 
   5   3  10      649.73      674.11     20.29 o 
   6   3  10     2202.32     2340.07     39.76 o 
   7   3  10        6.93      -10.31     14.52 o 
 -10   4  10      422.53      415.53     22.42 o 
  -9   4  10        2.69       -5.15     13.17 o 
  -8   4  10     1277.75     1216.51     29.86 o 
  -7   4  10      262.08      239.70     15.45 o 
  -6   4  10       92.62       74.98     11.65 o 
  -5   4  10     5597.90     5404.21     66.80 o 
  -4   4  10       69.56       76.32      7.32 o 
  -3   4  10      647.55      616.45     13.96 o 
  -2   4  10     1472.07     1518.34     20.16 o 
  -1   4  10      700.16      716.67     11.83 o 
   0   4  10     2498.59     2447.97     49.13 o 
   1   4  10       86.00       76.93      6.58 o 
   2   4  10      207.33      227.79      9.11 o 
   3   4  10     1435.43     1356.32     20.59 o 
   4   4  10     2545.94     2574.13     35.20 o 
   5   4  10      110.57      107.23     12.07 o 
   6   4  10      301.82      287.03     18.39 o 
   7   4  10      321.91      305.06     20.71 o 
  -9   5  10       48.18       41.38     14.52 o 
  -8   5  10       17.53       15.40     12.37 o 
  -7   5  10       38.55       34.86     10.03 o 
  -6   5  10      447.90      407.36     15.31 o 
  -5   5  10       49.83       78.09      9.27 o 
  -4   5  10      109.56      124.50      9.58 o 
  -3   5  10        0.40       20.27      5.72 o 
  -2   5  10      135.12      142.04      7.37 o 
  -1   5  10        4.81       21.34      5.02 o 
   0   5  10      424.64      404.80     10.82 o 
   1   5  10       31.77       37.30      6.38 o 
   2   5  10      126.49      158.00      8.36 o 
   3   5  10     1860.10     1841.62     27.70 o 
   4   5  10      288.23      266.99     12.57 o 
   5   5  10       15.51       11.36     10.78 o 
   6   5  10       42.18       52.14     16.91 o 
   7   5  10      131.43      139.83     17.36 o 
  -9   6  10      627.22      661.45     26.21 o 
  -8   6  10       34.29       32.00     13.62 o 
  -7   6  10      109.76       96.20     13.62 o 
  -6   6  10      382.15      378.43     17.75 o 
  -5   6  10        1.65       24.48      8.75 o 
  -4   6  10      384.46      319.82     30.85 o 
  -3   6  10       33.74       33.09      7.11 o 
  -2   6  10     1627.94     1505.85     23.01 o 
  -1   6  10      285.39      271.25     15.93 o 
   0   6  10      644.13      687.27     13.88 o 
   1   6  10      286.36      287.45     11.23 o 
   2   6  10      139.44      133.61      8.35 o 
   3   6  10      112.02      135.95     10.03 o 
   4   6  10     1366.18     1388.49     24.73 o 
   5   6  10      394.20      412.56     17.97 o 
   6   6  10       37.17       34.77     12.65 o 
   7   6  10      140.19      157.47     16.47 o 
  -9   7  10       81.19       63.88     16.15 o 
  -8   7  10     1078.82     1042.39     30.10 o 
  -7   7  10      457.04      485.13     27.81 o 
  -6   7  10     2086.00     2083.28     34.77 o 
  -5   7  10      909.24      837.56     29.23 o 
  -4   7  10       74.35       65.54      8.43 o 
  -3   7  10     1038.09     1130.24     20.32 o 
  -2   7  10     1550.82     1558.97     27.60 o 
  -1   7  10      419.71      421.97     13.01 o 
   0   7  10        1.04       12.04      7.00 o 
   1   7  10      507.34      496.79     14.02 o 
   2   7  10      184.70      180.72     10.48 o 
   3   7  10     1818.38     1811.38     31.14 o 
   4   7  10      116.04      120.87     10.97 o 
   5   7  10        0.70       -6.78      9.99 o 
   6   7  10      885.69      986.67     27.25 o 
  -8   8  10      755.89      734.07     27.61 o 
  -7   8  10       20.00       24.65     13.17 o 
  -6   8  10        2.56       -2.45     11.50 o 
  -5   8  10      742.44      809.71     23.96 o 
  -4   8  10      178.28      171.45     11.83 o 
  -3   8  10      649.60      760.10     17.47 o 
  -2   8  10      839.37      754.98     29.35 o 
  -1   8  10       14.22       14.12      7.44 o 
   0   8  10     2640.24     2673.58     43.71 o 
   1   8  10       11.15        6.56      7.06 o 
   2   8  10       80.16       64.61     10.28 o 
   3   8  10      847.35      797.11     19.08 o 
   4   8  10      761.84      799.86     22.57 o 
   5   8  10        1.64       12.36     11.62 o 
   6   8  10      466.98      464.11     21.00 o 
  -8   9  10     1100.33     1148.34     33.05 o 
  -7   9  10     1146.93     1070.08     30.10 o 
  -6   9  10       50.97       46.79     13.42 o 
  -5   9  10      662.32      618.36     22.54 o 
  -4   9  10      255.52      233.90     12.21 o 
  -3   9  10      130.05       89.22     16.77 o 
  -2   9  10       97.85       88.73     11.40 o 
  -1   9  10      113.73      109.34     10.53 o 
   0   9  10      389.62      365.29     13.47 o 
   1   9  10     1089.18     1079.16     23.85 o 
   2   9  10     1116.99     1106.61     28.56 o 
   3   9  10      420.05      486.10     23.56 o 
   4   9  10      203.68      179.32     16.08 o 
   5   9  10      595.92      608.09     22.60 o 
  -7  10  10       57.10       48.72     15.39 o 
  -6  10  10     1832.51     1900.95     40.18 o 
  -5  10  10        7.79       14.82     12.55 o 
  -4  10  10     3079.81     3148.55     53.36 o 
  -3  10  10      349.07      373.47     18.25 o 
  -2  10  10     1580.77     1643.72     30.33 o 
  -1  10  10      942.95      979.96     23.10 o 
   0  10  10       23.03       11.94     10.23 o 
   1  10  10     1666.18     1637.88     30.60 o 
   2  10  10       40.67       43.73     11.12 o 
   3  10  10       20.60       31.41     11.82 o 
   4  10  10       17.84       20.19     12.59 o 
  -6  11  10        2.73        7.91     13.85 o 
  -5  11  10       58.65       37.67     14.17 o 
  -4  11  10       83.17       78.60     11.26 o 
  -3  11  10      525.58      483.62     18.61 o 
  -2  11  10      361.63      385.98     17.13 o 
  -1  11  10      332.32      332.24     16.15 o 
   0  11  10     1158.31     1113.61     32.58 o 
   1  11  10        5.70       20.39     11.27 o 
   2  11  10     1738.22     1792.69     33.63 o 
   3  11  10      328.25      345.62     19.79 o 
   4  11  10      492.42      540.61     26.93 o 
  -5  12  10       16.53        4.74     13.81 o 
  -4  12  10     1499.99     1516.16     40.83 o 
  -3  12  10       77.22       75.56     13.00 o 
  -2  12  10      756.94      821.55     23.63 o 
  -1  12  10      797.75      830.96     26.12 o 
   0  12  10       69.68       62.96     11.91 o 
   1  12  10      265.50      289.62     16.93 o 
   2  12  10      130.31      132.04     18.81 o 
  -3  13  10      138.99      174.23     17.14 o 
  -2  13  10      695.56      712.83     23.62 o 
  -1  13  10      404.10      438.20     32.92 o 
   0  13  10       41.10       53.91     17.83 o 
 -10   1  11      615.52      583.73     21.85 o 
  -9   1  11      244.99      247.84     14.38 o 
  -8   1  11      181.42      185.08     11.58 o 
  -7   1  11        1.37        8.74      7.90 o 
  -6   1  11      108.21      112.74      9.13 o 
  -5   1  11       83.39      111.36      9.67 o 
  -4   1  11      374.88      391.50     13.32 o 
  -3   1  11     3398.43     3340.76     39.86 o 
  -2   1  11     1561.39     1572.65     22.71 o 
  -1   1  11      262.13      265.03      9.93 o 
   0   1  11     2348.27     2353.50     25.41 o 
   1   1  11      700.97      669.91     13.14 o 
   2   1  11       95.26       89.36      8.04 o 
   3   1  11      153.99      173.89     10.49 o 
   4   1  11      647.38      664.31     17.15 o 
   5   1  11       70.47       81.34     11.63 o 
   6   1  11      639.12      629.53     24.80 o 
   7   1  11        3.09       -3.92     14.97 o 
 -10   2  11       50.03       47.82     15.55 o 
  -9   2  11      424.87      380.38     20.24 o 
  -8   2  11     1125.63     1110.05     22.12 o 
  -7   2  11       49.26       53.96      8.90 o 
  -6   2  11      844.17      819.92     17.45 o 
  -5   2  11        8.77       13.00      6.95 o 
  -4   2  11     1001.65      950.41     19.62 o 
  -3   2  11      323.56      354.16     11.36 o 
  -2   2  11     8111.45     8104.05     78.02 o 
  -1   2  11        9.80       16.42      4.78 o 
   0   2  11      916.01      940.27     13.96 o 
   1   2  11     5122.29     5127.12     56.83 o 
   2   2  11      521.63      526.28     12.94 o 
   3   2  11     2317.15     2215.65     31.24 o 
   4   2  11      366.05      337.87     15.11 o 
   5   2  11        2.98       14.68     14.35 o 
   6   2  11      184.53      230.52     23.92 o 
   7   2  11      809.98      817.57     29.30 o 
 -10   3  11       29.97       10.27     14.97 o 
  -9   3  11       61.50       82.95     15.11 o 
  -8   3  11       75.49       98.84     11.87 o 
  -7   3  11      227.48      211.22     11.59 o 
  -6   3  11      927.96      925.35     19.00 o 
  -5   3  11     3060.99     3050.71     42.55 o 
  -4   3  11     1306.96     1304.51     21.24 o 
  -3   3  11       71.65       79.19      7.39 o 
  -2   3  11     1596.46     1515.99     20.35 o 
  -1   3  11     1673.90     1551.56     26.72 o 
   0   3  11     1333.21     1338.81     18.99 o 
   1   3  11       63.04       64.14      6.59 o 
   2   3  11       44.43       45.08      7.37 o 
   3   3  11       27.33       45.03      8.49 o 
   4   3  11      653.43      693.33     19.87 o 
   5   3  11       53.76       55.18     11.79 o 
   6   3  11      229.72      244.17     16.33 o 
   7   3  11      938.97      956.68     39.19 o 
  -9   4  11     1452.73     1497.88     35.68 o 
  -8   4  11       12.16       17.21     10.64 o 
  -7   4  11     2202.91     2141.50     35.31 o 
  -6   4  11      477.44      435.23     24.16 o 
  -5   4  11       10.84       10.98      7.31 o 
  -4   4  11      274.95      253.34     10.53 o 
  -3   4  11      524.35      522.61     22.10 o 
  -2   4  11       22.43       26.39      5.89 o 
  -1   4  11     2087.55     2208.63     28.49 o 
   0   4  11     7716.84     7559.93     80.42 o 
   1   4  11     1027.82      989.01     23.46 o 
   2   4  11     1678.09     1731.67     23.93 o 
   3   4  11     2731.08     2685.41     36.03 o 
   4   4  11      127.33      143.96     12.70 o 
   5   4  11      393.73      372.34     17.43 o 
   6   4  11       94.34      112.09     14.36 o 
  -9   5  11     1157.99     1230.23     33.38 o 
  -8   5  11      208.91      197.07     16.92 o 
  -7   5  11      595.34      622.51     22.81 o 
  -6   5  11     4234.27     4135.61     55.69 o 
  -5   5  11      312.92      335.51     18.56 o 
  -4   5  11     4832.49     4778.08     60.65 o 
  -3   5  11     3597.51     3587.45     46.77 o 
  -2   5  11      134.15      156.94      8.24 o 
  -1   5  11     5521.07     5533.75     61.33 o 
   0   5  11      301.88      325.68     11.17 o 
   1   5  11      236.40      253.17     10.71 o 
   2   5  11       72.80       61.27      7.64 o 
   3   5  11     1454.00     1416.64     27.69 o 
   4   5  11       43.21       61.34     11.27 o 
   5   5  11     3801.89     3731.35     54.18 o 
   6   5  11      821.80      849.62     28.09 o 
  -9   6  11      829.04      828.32     35.40 o 
  -8   6  11       40.45       46.52     14.23 o 
  -7   6  11     1679.98     1682.10     31.79 o 
  -6   6  11      525.31      487.37     21.87 o 
  -5   6  11      132.45      146.75     15.14 o 
  -4   6  11      649.44      574.45     17.25 o 
  -3   6  11     2946.13     3083.50     45.25 o 
  -2   6  11        9.02       10.45      6.89 o 
  -1   6  11     2847.47     2888.44     36.58 o 
   0   6  11     1456.87     1432.19     21.02 o 
   1   6  11      495.72      478.23     12.78 o 
   2   6  11     4451.60     4360.44     57.10 o 
   3   6  11      132.95      134.68     10.73 o 
   4   6  11      653.76      687.58     18.99 o 
   5   6  11     4378.41     4239.74     60.99 o 
   6   6  11      361.39      382.80     22.00 o 
  -8   7  11      803.09      825.34     27.90 o 
  -7   7  11     1104.00     1071.02     29.71 o 
  -6   7  11     2226.67     2259.67     42.31 o 
  -5   7  11     2325.74     2233.99     35.95 o 
  -4   7  11     1173.85     1129.61     23.63 o 
  -3   7  11     1433.53     1503.19     24.55 o 
  -2   7  11      589.52      597.88     17.69 o 
  -1   7  11      712.94      710.83     25.38 o 
   0   7  11       54.66       65.84      8.38 o 
   1   7  11      466.88      476.18     13.14 o 
   2   7  11      298.92      282.46     12.82 o 
   3   7  11      240.27      236.43     19.76 o 
   4   7  11       23.18       18.45      9.95 o 
   5   7  11      781.51      822.33     24.55 o 
  -8   8  11      475.59      525.07     24.83 o 
  -7   8  11      351.95      360.80     21.07 o 
  -6   8  11      629.59      642.60     24.34 o 
  -5   8  11      122.46      101.83     11.92 o 
  -4   8  11      907.77      879.48     21.78 o 
  -3   8  11        2.54       -1.43      8.16 o 
  -2   8  11     1034.58     1069.66     22.96 o 
  -1   8  11      360.73      365.05     15.14 o 
   0   8  11      272.85      284.57     12.35 o 
   1   8  11     1832.37     1786.78     40.24 o 
   2   8  11      292.25      254.93     14.26 o 
   3   8  11     2337.73     2267.99     37.59 o 
   4   8  11      130.76      114.19     11.00 o 
   5   8  11      301.42      338.83     20.71 o 
  -7   9  11      565.91      637.11     27.33 o 
  -6   9  11       57.97       45.19     13.97 o 
  -5   9  11     2219.11     2239.70     37.74 o 
  -4   9  11       95.88       85.92     11.64 o 
  -3   9  11     1346.01     1313.65     26.50 o 
  -2   9  11      606.83      622.50     18.78 o 
  -1   9  11      320.50      357.52     15.42 o 
   0   9  11     1501.39     1537.05     25.94 o 
   1   9  11      150.01      145.11     14.60 o 
   2   9  11       60.70       55.15     11.72 o 
   3   9  11       33.10       48.80     12.35 o 
   4   9  11      747.76      772.72     27.20 o 
  -6  10  11       72.96       89.94     15.29 o 
  -5  10  11      101.29       82.40     12.64 o 
  -4  10  11      537.98      537.72     19.46 o 
  -3  10  11       11.42       25.34     10.08 o 
  -2  10  11     1355.78     1315.58     27.62 o 
  -1  10  11       88.65       71.93     11.53 o 
   0  10  11       56.78       64.63     13.24 o 
   1  10  11      605.28      523.79     29.91 o 
   2  10  11        0.67        2.08     11.04 o 
   3  10  11      307.32      296.03     16.93 o 
   4  10  11      231.90      205.58     18.04 o 
  -5  11  11       76.33       90.66     15.54 o 
  -4  11  11      432.67      466.93     25.13 o 
  -3  11  11      134.90      127.12     13.39 o 
  -2  11  11        2.26        0.87     10.92 o 
  -1  11  11       64.67       69.92     12.12 o 
   0  11  11       75.14       87.55     14.44 o 
   1  11  11       54.13       59.56     12.79 o 
   2  11  11       24.09       38.73     12.85 o 
   3  11  11       35.20       22.54     14.24 o 
  -4  12  11      209.58      250.22     32.80 o 
  -3  12  11      355.08      350.91     18.34 o 
  -2  12  11       45.39       58.69     13.06 o 
  -1  12  11        0.48        5.63     13.47 o 
   0  12  11      242.57      235.79     18.32 o 
   1  12  11      218.44      246.25     21.87 o 
  -9   0  12     2899.30     2911.02     58.31 o 
  -8   0  12      411.49      443.79     22.43 o 
  -7   0  12     2635.70     2530.85     50.24 o 
  -6   0  12     4910.20     4844.33     79.89 o 
  -5   0  12       61.75       57.08     13.87 o 
  -4   0  12     3238.70     3167.52     55.70 o 
  -3   0  12       45.07       38.47     10.54 o 
  -2   0  12     2455.27     2457.15     44.96 o 
  -1   0  12     1005.62      995.38     25.05 o 
   0   0  12     1615.70     1625.55     28.44 o 
   1   0  12      196.93      196.33     13.92 o 
   2   0  12      146.54      163.18     16.58 o 
   3   0  12     4069.77     4003.62     69.38 o 
   4   0  12       26.19       24.09     13.25 o 
   5   0  12     1481.05     1532.16     79.11 o 
   6   0  12      632.19      734.06     40.30 o 
  -9   1  12      308.25      325.50     15.42 o 
  -8   1  12      225.72      234.54     13.02 o 
  -7   1  12      338.39      353.06     13.98 o 
  -6   1  12        9.41       12.76      8.56 o 
  -5   1  12       71.17       61.14      8.23 o 
  -4   1  12      449.43      440.85     14.53 o 
  -3   1  12      841.87      891.64     17.15 o 
  -2   1  12     5958.53     5934.01     64.72 o 
  -1   1  12     2304.10     2304.74     30.08 o 
   0   1  12     7506.15     7310.71     71.96 o 
   1   1  12      544.58      508.59     12.51 o 
   2   1  12     5254.86     5153.49     64.92 o 
   3   1  12      650.17      616.53     16.93 o 
   4   1  12      439.97      461.26     15.94 o 
   5   1  12      291.56      258.24     18.04 o 
   6   1  12       64.95       83.91     16.23 o 
  -9   2  12      129.24      144.36     14.10 o 
  -8   2  12     1352.02     1305.11     24.76 o 
  -7   2  12     1627.41     1547.25     25.94 o 
  -6   2  12      957.11      991.10     19.90 o 
  -5   2  12     2645.82     2662.51     46.78 o 
  -4   2  12     2200.58     2129.68     50.26 o 
  -3   2  12     1726.69     1741.54     25.51 o 
  -2   2  12      272.22      295.10     10.88 o 
  -1   2  12     1460.88     1462.33     20.37 o 
   0   2  12      862.80      845.56     23.78 o 
   1   2  12      618.74      645.62     13.91 o 
   2   2  12      325.04      324.57     13.61 o 
   3   2  12      274.01      271.83     12.41 o 
   4   2  12     1589.52     1588.54     30.18 o 
   5   2  12      243.89      253.94     16.00 o 
   6   2  12      626.67      626.23     25.97 o 
  -9   3  12       74.36       93.47     15.36 o 
  -8   3  12     1490.33     1497.92     29.92 o 
  -7   3  12      946.92      961.47     23.39 o 
  -6   3  12        0.18       11.80      8.09 o 
  -5   3  12      197.42      210.00     13.32 o 
  -4   3  12     1394.27     1385.84     24.82 o 
  -3   3  12       22.64       20.91      7.01 o 
  -2   3  12     3999.40     3853.23     49.89 o 
  -1   3  12       17.92       19.41      6.95 o 
   0   3  12      167.86      196.18      8.82 o 
   1   3  12     4183.47     4132.89     48.31 o 
   2   3  12       77.75       73.24     12.25 o 
   3   3  12     1072.59     1058.09     20.88 o 
   4   3  12      177.02      161.06     13.43 o 
   5   3  12        6.56        6.11     11.75 o 
   6   3  12      158.93      158.78     17.84 o 
  -9   4  12       82.81       84.89     16.87 o 
  -8   4  12      609.45      566.58     20.10 o 
  -7   4  12      293.54      292.06     15.28 o 
  -6   4  12       46.61       42.62     10.20 o 
  -5   4  12     1707.32     1638.82     34.24 o 
  -4   4  12       17.02       12.10      7.33 o 
  -3   4  12      154.47      157.28      9.88 o 
  -2   4  12     2098.12     2008.61     34.31 o 
  -1   4  12       54.00       85.50      8.21 o 
   0   4  12      492.72      520.17     13.97 o 
   1   4  12      774.45      780.42     15.73 o 
   2   4  12      390.63      343.93     12.85 o 
   3   4  12      175.32      174.17     12.86 o 
   4   4  12     1790.56     1767.14     32.70 o 
   5   4  12        1.34        0.70     11.78 o 
   6   4  12      527.02      489.05     21.07 o 
  -9   5  12       28.92       27.19     14.95 o 
  -8   5  12       87.74       89.46     15.25 o 
  -7   5  12      511.45      538.16     19.35 o 
  -6   5  12        7.66       17.55      9.75 o 
  -5   5  12      435.49      385.04     15.59 o 
  -4   5  12     1064.23     1076.29     22.59 o 
  -3   5  12        3.33       11.67      8.35 o 
  -2   5  12      246.87      193.41      9.99 o 
  -1   5  12      784.16      763.42     19.39 o 
   0   5  12       33.77       49.00      8.06 o 
   1   5  12       16.84       13.68      4.74 o 
   2   5  12      449.27      451.53     19.93 o 
   3   5  12      246.25      224.47     12.23 o 
   4   5  12       20.37       32.16     11.47 o 
   5   5  12       36.29       21.92     12.54 o 
   6   5  12      233.46      254.98     19.20 o 
  -8   6  12       78.05       49.78     14.64 o 
  -7   6  12        2.53        4.39     10.53 o 
  -6   6  12       29.78       41.44     10.88 o 
  -5   6  12      184.30      206.81     13.13 o 
  -4   6  12       29.32       29.91      9.41 o 
  -3   6  12       55.21       84.25     10.09 o 
  -2   6  12     1007.68      922.90     20.97 o 
  -1   6  12      284.48      309.89     13.73 o 
   0   6  12      185.28      153.41     11.73 o 
   1   6  12       34.16       35.99      7.78 o 
   2   6  12      109.55       93.56     13.19 o 
   3   6  12      140.16      130.88     11.26 o 
   4   6  12      184.37      187.05     14.44 o 
   5   6  12       19.01       22.21     13.08 o 
  -8   7  12     1672.39     1699.86     39.20 o 
  -7   7  12      424.04      430.66     26.37 o 
  -6   7  12     1271.21     1315.83     27.96 o 
  -5   7  12       39.45       49.33     10.76 o 
  -4   7  12      652.42      601.77     21.03 o 
  -3   7  12     2196.57     2078.40     41.11 o 
  -2   7  12     2574.40     2477.50     38.11 o 
  -1   7  12       16.14       19.39      9.37 o 
   0   7  12      135.34      143.09     11.64 o 
   1   7  12      818.05      870.25     19.17 o 
   2   7  12      222.52      207.98     12.23 o 
   3   7  12      985.44      968.80     24.12 o 
   4   7  12        5.98       10.52     12.06 o 
   5   7  12      389.35      423.51     20.17 o 
  -7   8  12      383.12      407.92     21.79 o 
  -6   8  12      154.12      164.12     14.39 o 
  -5   8  12     1621.69     1576.56     38.39 o 
  -4   8  12      162.19      157.02     14.24 o 
  -3   8  12     1300.10     1252.16     29.33 o 
  -2   8  12     1400.51     1368.73     27.22 o 
  -1   8  12     1339.93     1294.15     52.62 o 
   0   8  12      965.48      956.35     22.75 o 
   1   8  12      316.84      320.08     15.27 o 
   2   8  12       75.60       84.29     12.25 o 
   3   8  12        2.04        7.25     11.53 o 
   4   8  12     1634.74     1666.91     38.17 o 
  -7   9  12       14.10       -2.25     15.15 o 
  -6   9  12       49.41       47.67     14.67 o 
  -5   9  12       61.10       77.27     13.69 o 
  -4   9  12      111.12       94.94     16.39 o 
  -3   9  12      358.55      338.97     18.20 o 
  -2   9  12      329.79      343.22     17.93 o 
  -1   9  12      626.87      700.37     20.74 o 
   0   9  12      491.90      512.83     18.77 o 
   1   9  12      291.44      276.41     17.97 o 
   2   9  12      817.26      816.35     23.23 o 
   3   9  12      176.87      203.82     15.79 o 
   4   9  12       23.63       33.10     13.13 o 
  -6  10  12     1840.11     1971.58     43.98 o 
  -5  10  12       10.93        9.09     11.99 o 
  -4  10  12     2494.67     2507.74     46.74 o 
  -3  10  12       25.21       30.50     13.20 o 
  -2  10  12      130.44      143.69     13.69 o 
  -1  10  12      963.21      976.67     24.56 o 
   0  10  12       18.82       12.19     12.83 o 
   1  10  12       22.33       28.93     13.44 o 
   2  10  12       19.07       13.23     12.16 o 
   3  10  12      620.34      668.66     23.06 o 
  -4  11  12      148.73      173.96     17.25 o 
  -3  11  12     1573.81     1584.47     36.33 o 
  -2  11  12      152.83      182.80     15.12 o 
  -1  11  12      662.77      627.60     26.63 o 
   0  11  12     1841.05     1929.88     42.91 o 
   1  11  12       35.03       35.69     14.91 o 
  -2  12  12      131.29      147.14     15.33 o 
  -1  12  12      103.35      109.32     16.58 o 
  -9   1  13      587.26      639.49     20.01 o 
  -8   1  13     1171.89     1152.38     23.56 o 
  -7   1  13      350.01      342.42     14.23 o 
  -6   1  13      369.13      386.16     14.17 o 
  -5   1  13     2695.55     2696.01     40.07 o 
  -4   1  13       53.02       58.24      8.45 o 
  -3   1  13       42.30       40.68      7.81 o 
  -2   1  13       90.90      103.80      8.66 o 
  -1   1  13      219.11      232.52     10.46 o 
   0   1  13      919.62      941.81     21.58 o 
   1   1  13      696.25      705.14     16.75 o 
   2   1  13     1158.43     1079.13     23.08 o 
   3   1  13      388.28      362.88     14.41 o 
   4   1  13      666.25      663.34     21.13 o 
   5   1  13       15.92        6.67     13.65 o 
   6   1  13       67.45       69.95     17.21 o 
  -9   2  13      104.92      140.40     15.01 o 
  -8   2  13      690.50      723.75     22.07 o 
  -7   2  13      620.81      626.62     21.05 o 
  -6   2  13      134.72      124.40     11.60 o 
  -5   2  13       19.69       50.46     12.42 o 
  -4   2  13     1532.03     1542.56     28.39 o 
  -3   2  13      294.09      330.07     12.38 o 
  -2   2  13     2105.32     2084.32     29.13 o 
  -1   2  13        9.87       15.50      8.18 o 
   0   2  13     1389.99     1416.99     23.04 o 
   1   2  13     2696.61     2676.11     35.63 o 
   2   2  13        3.78       -3.23      7.75 o 
   3   2  13      179.46      196.04     11.91 o 
   4   2  13      174.45      173.99     13.84 o 
   5   2  13      171.41      192.44     15.43 o 
  -9   3  13      193.65      172.27     17.99 o 
  -8   3  13     1103.00     1085.60     26.24 o 
  -7   3  13      678.23      689.65     23.08 o 
  -6   3  13      629.85      644.29     17.45 o 
  -5   3  13     2996.59     2971.41     39.20 o 
  -4   3  13      543.48      505.03     14.97 o 
  -3   3  13      245.36      274.83     11.60 o 
  -2   3  13      267.53      280.78     12.44 o 
  -1   3  13      100.25      102.73      9.79 o 
   0   3  13     2885.49     2770.49     36.30 o 
   1   3  13       80.39       98.20      8.53 o 
   2   3  13     1976.47     1943.67     29.50 o 
   3   3  13      388.34      394.63     16.74 o 
   4   3  13      536.61      522.77     19.49 o 
   5   3  13      685.60      672.29     22.81 o 
  -8   4  13      441.90      466.28     19.79 o 
  -7   4  13       63.56       55.72     11.71 o 
  -6   4  13      214.23      218.82     14.10 o 
  -5   4  13      109.88      123.15     11.56 o 
  -4   4  13     1654.51     1653.80     26.24 o 
  -3   4  13     1892.17     1913.36     28.20 o 
  -2   4  13      935.05      936.05     21.58 o 
  -1   4  13     1956.13     1926.84     31.24 o 
   0   4  13     1786.85     1687.43     26.16 o 
   1   4  13       87.96       88.99      9.02 o 
   2   4  13     1443.02     1417.97     24.84 o 
   3   4  13       64.34       56.58     11.43 o 
   4   4  13      153.88      151.35     16.28 o 
   5   4  13      203.35      225.93     16.64 o 
  -8   5  13      189.56      183.37     15.20 o 
  -7   5  13     1565.95     1559.72     31.30 o 
  -6   5  13     2306.46     2336.36     38.58 o 
  -5   5  13       67.86       64.34     13.62 o 
  -4   5  13     1981.45     1998.35     35.78 o 
  -3   5  13       75.82       82.77     10.42 o 
  -2   5  13      207.37      204.39     14.09 o 
  -1   5  13     1316.93     1312.21     25.09 o 
   0   5  13      742.28      667.40     16.66 o 
   1   5  13        7.93        0.92      8.03 o 
   2   5  13     1579.62     1626.96     42.50 o 
   3   5  13     2546.65     2618.58     41.76 o 
   4   5  13       67.20       79.90     13.15 o 
   5   5  13     1706.19     1712.49     35.10 o 
  -8   6  13      231.72      216.30     18.99 o 
  -7   6  13      311.98      307.09     16.97 o 
  -6   6  13     2447.25     2417.10     40.06 o 
  -5   6  13      316.18      356.18     22.64 o 
  -4   6  13      815.00      760.75     20.88 o 
  -3   6  13     5788.11     5575.23     79.92 o 
  -2   6  13      238.42      247.22     15.14 o 
  -1   6  13     2468.58     2450.97     37.94 o 
   0   6  13     1792.48     1803.11     31.08 o 
   1   6  13      245.14      255.89     12.59 o 
   2   6  13     1274.29     1194.66     47.86 o 
   3   6  13      109.35       95.36     12.69 o 
   4   6  13        2.33       11.01     12.19 o 
  -7   7  13      683.32      713.59     23.14 o 
  -6   7  13      926.64      966.47     25.08 o 
  -5   7  13       92.47      135.67     16.45 o 
  -4   7  13      588.74      570.46     19.41 o 
  -3   7  13      243.93      260.40     26.83 o 
  -2   7  13       32.21       28.84     11.63 o 
  -1   7  13       94.02      101.07     11.47 o 
   0   7  13      395.72      395.14     25.39 o 
   1   7  13      593.14      589.02     21.95 o 
   2   7  13      291.01      278.98     17.48 o 
   3   7  13      200.58      211.94     13.14 o 
   4   7  13      486.47      492.91     22.72 o 
  -7   8  13     1076.70     1147.23     32.77 o 
  -6   8  13       85.83       66.30     12.95 o 
  -5   8  13      979.98      971.91     25.03 o 
  -4   8  13     1200.46     1238.84     31.31 o 
  -3   8  13        8.33       -6.86     11.60 o 
  -2   8  13     2514.80     2416.42     58.45 o 
  -1   8  13      674.70      583.44     30.58 o 
   0   8  13      111.34      124.51     12.63 o 
   1   8  13     1481.55     1438.30     33.14 o 
   2   8  13        9.45       10.96     10.88 o 
   3   8  13     1159.57     1180.67     28.31 o 
  -6   9  13       22.59       50.58     15.49 o 
  -5   9  13      764.87      760.16     30.51 o 
  -4   9  13      887.37      808.77     26.40 o 
  -3   9  13      235.99      245.64     17.35 o 
  -2   9  13        6.45       13.60     12.42 o 
  -1   9  13     2228.56     2196.90     37.35 o 
   0   9  13      330.62      343.68     23.73 o 
   1   9  13      145.15      151.80     19.30 o 
   2   9  13       31.23       28.53     14.01 o 
  -5  10  13      314.27      339.07     24.63 o 
  -4  10  13       88.19      112.60     16.09 o 
  -3  10  13       38.76       38.63     13.84 o 
  -2  10  13      740.28      763.35     25.66 o 
  -1  10  13       23.76       31.62     12.42 o 
   0  10  13       56.26       59.03     14.85 o 
   1  10  13      323.73      300.88     19.98 o 
  -3  11  13      102.03      121.28     16.94 o 
  -2  11  13       18.91       51.35     14.84 o 
  -1  11  13       51.77       61.67     15.66 o 
  -8   0  14      260.80      282.06     20.79 o 
  -7   0  14      599.41      601.48     26.51 o 
  -6   0  14     5832.34     5606.20    201.18 o 
  -5   0  14      722.02      738.30     26.51 o 
  -4   0  14     1230.40     1177.81     44.83 o 
  -3   0  14       12.30       16.10     11.66 o 
  -2   0  14      662.72      643.70     23.44 o 
  -1   0  14       13.70       13.54     10.87 o 
   0   0  14     7832.42     7698.56    146.94 o 
   1   0  14       21.71       15.29     15.20 o 
   2   0  14     1083.55     1057.97     44.65 o 
   3   0  14     5916.05     5925.56     98.23 o 
   4   0  14      380.09      370.15     39.83 o 
   5   0  14      961.45     1040.77     83.11 o 
  -8   1  14      157.97      165.77     13.23 o 
  -7   1  14       17.34       22.47      9.84 o 
  -6   1  14     1596.52     1559.71     26.87 o 
  -5   1  14     2998.04     2965.71     39.85 o 
  -4   1  14      323.03      313.46     12.99 o 
  -3   1  14     4682.94     4666.69     54.80 o 
  -2   1  14     1127.29     1163.27     21.27 o 
  -1   1  14      563.96      578.81     17.30 o 
   0   1  14     2674.96     2692.21     45.23 o 
   1   1  14      540.22      495.87     17.21 o 
   2   1  14     1712.32     1649.28     30.31 o 
   3   1  14       74.36       74.53     11.22 o 
   4   1  14       76.64       90.99     17.84 o 
   5   1  14       25.12       28.31     15.25 o 
  -8   2  14      988.21      955.39     25.56 o 
  -7   2  14      779.97      727.54     21.80 o 
  -6   2  14       87.66       97.62     12.03 o 
  -5   2  14      509.01      536.33     16.55 o 
  -4   2  14       79.23       80.34      9.43 o 
  -3   2  14        5.00        6.30      7.89 o 
  -2   2  14        3.11       -0.53      7.63 o 
  -1   2  14      415.98      434.78     15.83 o 
   0   2  14      276.21      270.13     13.28 o 
   1   2  14     2863.88     2806.15     41.91 o 
   2   2  14     1429.82     1419.46     27.83 o 
   3   2  14      222.48      234.88     13.29 o 
   4   2  14     1523.76     1530.48     31.80 o 
   5   2  14      328.47      360.56     21.80 o 
  -8   3  14      110.89      138.77     14.44 o 
  -7   3  14     4101.24     4265.38     59.76 o 
  -6   3  14       26.39       35.73     11.09 o 
  -5   3  14     1283.08     1319.00     24.61 o 
  -4   3  14     1871.01     1887.08     33.48 o 
  -3   3  14        7.13       12.49      7.01 o 
  -2   3  14     3424.12     3477.56     48.10 o 
  -1   3  14      461.00      437.85     16.07 o 
   0   3  14      741.57      738.53     19.25 o 
   1   3  14      409.94      398.40     16.29 o 
   2   3  14      256.63      219.02     12.47 o 
   3   3  14       99.77      103.33     12.65 o 
   4   3  14        1.32       -8.70     11.72 o 
  -8   4  14      478.28      478.14     20.38 o 
  -7   4  14        5.19       13.87     11.52 o 
  -6   4  14       67.55       90.06     12.34 o 
  -5   4  14      795.01      787.14     23.81 o 
  -4   4  14     1079.66     1073.10     24.06 o 
  -3   4  14       29.45       18.47      9.38 o 
  -2   4  14       52.95       50.24     10.15 o 
  -1   4  14     1915.50     1926.01     36.39 o 
   0   4  14      408.90      401.31     15.62 o 
   1   4  14      226.46      260.85     14.42 o 
   2   4  14       19.10        6.28     10.58 o 
   3   4  14       29.94       13.59     11.78 o 
   4   4  14      601.92      604.63     22.33 o 
  -7   5  14      609.72      605.29     21.64 o 
  -6   5  14      136.11      174.89     14.11 o 
  -5   5  14      111.61      127.99     14.42 o 
  -4   5  14      522.98      522.10     24.08 o 
  -3   5  14       54.27       50.81     11.86 o 
  -2   5  14      425.02      410.79     18.57 o 
  -1   5  14       10.02       19.59      9.50 o 
   0   5  14      116.45      121.94     11.77 o 
   1   5  14     1145.78     1136.45     36.81 o 
   2   5  14        5.29       12.00     12.63 o 
   3   5  14       36.15       37.75     12.56 o 
   4   5  14        0.81        6.73     12.66 o 
  -7   6  14       24.97       30.05     12.51 o 
  -6   6  14      103.23       75.70     12.82 o 
  -5   6  14      321.48      370.58     19.50 o 
  -4   6  14       15.52       27.40     12.47 o 
  -3   6  14      158.48      175.24     15.26 o 
  -2   6  14       58.68       73.02     12.86 o 
  -1   6  14       54.72       75.06     12.66 o 
   0   6  14        1.00        1.23     10.22 o 
   1   6  14       27.89       18.17     10.92 o 
   2   6  14       40.36       41.01     13.43 o 
   3   6  14       22.88       27.17     12.51 o 
  -6   7  14      351.45      349.29     18.04 o 
  -5   7  14      484.65      542.55     22.56 o 
  -4   7  14      604.72      714.11     25.22 o 
  -3   7  14      404.14      380.45     19.46 o 
  -2   7  14     3063.72     2896.62     49.64 o 
  -1   7  14       11.92       14.91     12.10 o 
   0   7  14       77.47       70.66     11.67 o 
   1   7  14      331.23      343.06     19.17 o 
   2   7  14      135.00      153.86     16.30 o 
   3   7  14       69.61       93.53     15.68 o 
  -6   8  14      115.23      137.06     15.11 o 
  -5   8  14     1027.31     1103.89     31.08 o 
  -4   8  14      201.93      182.18     18.11 o 
  -3   8  14      199.81      203.28     17.02 o 
  -2   8  14      286.53      309.69     18.52 o 
  -1   8  14      777.01      782.88     25.40 o 
   0   8  14      297.14      290.85     18.31 o 
   1   8  14      676.35      723.13     25.85 o 
   2   8  14      139.55      164.25     24.77 o 
  -5   9  14      835.08      918.36     29.50 o 
  -4   9  14      292.58      307.60     19.84 o 
  -3   9  14      758.94      766.27     26.95 o 
  -2   9  14      707.16      745.03     25.42 o 
  -1   9  14      114.04      122.97     15.38 o 
   0   9  14      689.62      705.98     41.10 o 
   1   9  14        3.38       10.89     14.32 o 
  -3  10  14        0.20       11.45     13.92 o 
  -2  10  14      326.11      331.72     20.16 o 
  -1  10  14       21.23       37.57     17.24 o 
  -8   1  15      938.30      945.60     26.67 o 
  -7   1  15      312.51      306.97     16.89 o 
  -6   1  15      284.81      284.14     14.30 o 
  -5   1  15     1304.86     1299.84     24.86 o 
  -4   1  15      270.34      305.25     13.53 o 
  -3   1  15       63.87       72.77      9.70 o 
  -2   1  15       41.26       52.70     10.38 o 
  -1   1  15     1489.75     1490.48     31.85 o 
   0   1  15      253.92      273.50     16.76 o 
   1   1  15      177.56      165.39     15.18 o 
   2   1  15      645.70      660.98     23.73 o 
   3   1  15      769.95      769.41     21.26 o 
   4   1  15     1578.80     1631.01     34.06 o 
  -8   2  15       93.92      116.96     14.48 o 
  -7   2  15      823.80      828.16     24.27 o 
  -6   2  15       11.18       -0.33      9.82 o 
  -5   2  15      130.96      139.73     11.63 o 
  -4   2  15     2608.92     2592.27     36.67 o 
  -3   2  15       17.01       29.29      9.13 o 
  -2   2  15     2643.45     2628.95     40.20 o 
  -1   2  15        2.95        7.22      9.67 o 
   0   2  15        8.25       11.23     11.51 o 
   1   2  15      584.17      627.68     22.81 o 
   2   2  15     1840.82     1756.24     36.80 o 
   3   2  15      173.87      184.76     15.23 o 
   4   2  15      195.02      197.52     16.34 o 
  -7   3  15       11.74       28.03     12.31 o 
  -6   3  15       41.52       34.84     13.22 o 
  -5   3  15      405.38      425.90     18.08 o 
  -4   3  15      308.00      331.43     14.24 o 
  -3   3  15        8.04        5.29      5.72 o 
  -2   3  15      166.91      183.21     12.88 o 
  -1   3  15      782.79      837.11     21.66 o 
   0   3  15       33.70       36.17     11.99 o 
   1   3  15      256.16      273.07     17.21 o 
   2   3  15     3258.69     3305.27     69.44 o 
   3   3  15       35.88       20.26     14.43 o 
   4   3  15     1239.01     1273.08     30.35 o 
  -7   4  15      182.81      210.64     15.99 o 
  -6   4  15     2562.91     2660.22     48.66 o 
  -5   4  15      858.81      845.89     24.67 o 
  -4   4  15     1134.61     1102.59     26.56 o 
  -3   4  15     1942.30     2004.45     49.16 o 
  -2   4  15     1066.68     1097.73     24.71 o 
  -1   4  15      212.77      239.47     16.07 o 
   0   4  15      222.74      245.39     14.40 o 
   1   4  15      293.00      297.47     17.70 o 
   2   4  15        5.61       10.32     13.10 o 
   3   4  15      630.71      611.45     25.02 o 
  -7   5  15      371.98      384.97     19.30 o 
  -6   5  15      188.18      162.54     16.74 o 
  -5   5  15      465.89      506.52     19.84 o 
  -4   5  15      346.83      353.20     19.77 o 
  -3   5  15      501.80      528.40     21.68 o 
  -2   5  15     1821.10     1753.45     36.21 o 
  -1   5  15       40.45       41.62     12.14 o 
   0   5  15     3826.57     3578.50    140.86 o 
   1   5  15      269.99      291.94     18.04 o 
   2   5  15     1013.51     1018.54     29.38 o 
   3   5  15      160.10      171.78     17.83 o 
  -6   6  15      948.38      926.12     31.29 o 
  -5   6  15      788.27      840.38     27.82 o 
  -4   6  15      695.10      712.66     25.95 o 
  -3   6  15     2970.54     3048.43     52.78 o 
  -2   6  15        9.66        1.70     12.48 o 
  -1   6  15      924.89      937.01     27.28 o 
   0   6  15      710.98      753.59     24.93 o 
   1   6  15      153.64      167.86     23.99 o 
   2   6  15      519.60      526.48     27.49 o 
  -5   7  15       87.16       92.98     15.45 o 
  -4   7  15       17.86       29.17     13.78 o 
  -3   7  15      239.07      233.47     17.81 o 
  -2   7  15      974.18      938.72     27.95 o 
  -1   7  15      123.19      120.48     14.76 o 
   0   7  15     1455.00     1400.49     32.90 o 
   1   7  15      213.45      227.90     20.98 o 
   2   7  15      514.96      512.85     28.11 o 
  -4   8  15      921.13      928.95     29.31 o 
  -3   8  15      139.40      112.58     15.99 o 
  -2   8  15      879.79      892.26     28.14 o 
  -1   8  15      259.98      240.91     18.36 o 
   0   8  15      162.47      146.01     22.69 o 
   1   8  15      151.81      163.89     17.42 o 
  -2   9  15      135.86      153.71     20.91 o 
  -7   0  16       11.68       16.20     16.06 o 
  -6   0  16     1161.69     1082.21     47.16 o 
  -5   0  16      834.01      831.76     43.19 o 
  -4   0  16        4.04        5.87     13.47 o 
  -3   0  16     1369.99     1431.15     50.66 o 
  -2   0  16     2465.54     2503.08     67.32 o 
  -1   0  16      300.79      312.27     50.80 o 
   0   0  16     4993.79     5118.84    108.17 o 
   1   0  16      458.57      450.59     43.72 o 
   2   0  16      357.18      330.83     27.32 o 
   3   0  16      513.74      596.37     35.74 o 
  -7   1  16      412.53      419.78     17.65 o 
  -6   1  16     1725.40     1665.24     29.91 o 
  -5   1  16     1504.74     1426.68     30.15 o 
  -4   1  16      159.73      165.43     12.40 o 
  -3   1  16     1951.03     1929.52     34.08 o 
  -2   1  16       10.11       11.10     11.99 o 
  -1   1  16      587.82      606.02     24.63 o 
   0   1  16      162.71      192.08     16.13 o 
   1   1  16     1111.95     1099.60     29.95 o 
   2   1  16       59.41       49.39     14.39 o 
   3   1  16     1131.11     1203.49     54.71 o 
  -7   2  16        0.27       10.84     14.13 o 
  -6   2  16       84.71       62.31     12.75 o 
  -5   2  16      281.77      318.77     15.09 o 
  -4   2  16      408.22      379.98     15.34 o 
  -3   2  16     1467.36     1470.93     38.59 o 
  -2   2  16      116.38      136.50     12.76 o 
  -1   2  16     1411.27     1400.73     36.43 o 
   0   2  16      862.46      924.21     27.51 o 
   1   2  16      340.09      312.19     23.76 o 
   2   2  16      907.21      884.65     35.42 o 
   3   2  16      105.84      104.88     19.09 o 
  -6   3  16      130.27      165.75     14.85 o 
  -5   3  16     1386.10     1503.74     31.18 o 
  -4   3  16      872.91      844.48     41.48 o 
  -3   3  16        0.74       18.17     10.27 o 
  -2   3  16      435.39      456.46     19.60 o 
  -1   3  16        0.05        0.27     12.18 o 
   0   3  16       66.33       75.98     14.08 o 
   1   3  16       76.21       89.62     14.92 o 
   2   3  16      530.36      512.27     26.83 o 
  -6   4  16       20.86       13.19     12.49 o 
  -5   4  16       27.49       32.49     12.38 o 
  -4   4  16      628.24      623.28     28.80 o 
  -3   4  16       65.83       98.22     14.80 o 
  -2   4  16      106.26       81.67     13.93 o 
  -1   4  16     1222.44     1189.44     37.16 o 
   0   4  16       14.88       35.02     13.59 o 
   1   4  16      965.83      892.59     29.91 o 
   2   4  16      356.07      341.91     24.36 o 
  -6   5  16        0.34       10.30     12.98 o 
  -5   5  16        1.67       14.41     14.10 o 
  -4   5  16       99.82      134.34     16.22 o 
  -3   5  16        1.48       -2.48     12.46 o 
  -2   5  16       77.97       94.92     14.57 o 
  -1   5  16      106.90       87.72     14.49 o 
   0   5  16      246.27      236.72     25.15 o 
   1   5  16      162.65      172.42     28.34 o 
  -5   6  16      312.60      278.28     19.70 o 
  -4   6  16      687.22      750.57     32.93 o 
  -3   6  16       26.59       44.36     13.92 o 
  -2   6  16      107.29      100.17     15.01 o 
  -1   6  16      422.83      443.13     34.35 o 
   0   6  16        0.07       -8.61     13.04 o 
   1   6  16       27.57       56.66     32.66 o 
  -4   7  16      385.54      408.46     22.06 o 
  -3   7  16      152.87      140.04     17.03 o 
  -2   7  16     1082.01     1125.89     31.44 o 
  -1   7  16      118.67      147.18     16.75 o 
   0   7  16      166.58      159.76     19.95 o 
  -6   1  17      492.90      521.17     21.33 o 
  -5   1  17      379.55      380.25     16.51 o 
  -4   1  17      181.96      185.73     28.67 o 
  -3   1  17        8.62        9.11     13.15 o 
  -2   1  17        9.61       20.47     13.29 o 
  -1   1  17      958.95      950.69     36.19 o 
   0   1  17       10.25       11.48     13.23 o 
   1   1  17       95.50       92.22     15.52 o 
  -5   2  17       89.61      117.32     14.50 o 
  -4   2  17      979.16      950.56     25.71 o 
  -3   2  17      121.85      127.35     13.91 o 
  -2   2  17      507.87      528.23     22.92 o 
  -1   2  17      326.67      341.99     19.82 o 
   0   2  17      128.97      130.70     16.29 o 
   1   2  17       67.06       49.66     15.25 o 
  -5   3  17       45.96       64.44     15.21 o 
  -4   3  17     1199.81     1255.05     32.15 o 
  -3   3  17       38.32       44.14     14.35 o 
  -2   3  17     1218.84     1254.57     32.14 o 
  -1   3  17      984.52     1030.16     31.29 o 
   0   3  17       67.81       44.28     14.41 o 
   1   3  17      409.12      454.65     22.78 o 
  -4   4  17      228.71      229.63     18.37 o 
  -3   4  17      401.91      406.58     21.82 o 
  -2   4  17        1.64        3.61     14.36 o 
  -1   4  17       27.78       44.75     17.00 o 
   0   4  17       52.97       38.12     18.44 o 
  -4   5  17       92.51      132.32     16.95 o 
  -3   5  17     2312.44     2532.24     67.79 o 
  -2   5  17     2004.82     2078.56     56.91 o 
  -1   5  17      102.57      120.11     19.29 o 
  -3   0  18      667.75      676.97     37.93 o 
  -2   0  18     1209.08     1048.45     43.72 o 
  -1   0  18       21.89       21.64     20.65 o 
  -3   1  18      386.95      399.71     21.57 o 
  -2   1  18      910.73      989.29     30.27 o 
  -1   1  18        6.76       28.05     14.90 o 
  -3   2  18     2235.20     2307.44     75.58 o 
  -2   2  18      162.51      148.84     17.41 o 
                                                 
